# Supplementary material for: Direct Consideration of Process History During Intensified Design of Experiments Planning Eases Interpretation of Mammalian Cell Culture Dynamics
Source: Bioengineering (Basel). 2025 Mar 19;12(3):319. doi: 10.3390/bioengineering12030319 (PMC11939677; doi:10.3390/bioengineering12030319)
Supplement: Supplementary file 1 [file bioengineering-12-00319-s001.zip]

Archive with 4 entries (4 files):
- bioengineering-3409830-supplementary.pdf
- One_factor_multiple_column(OFMC)_D14.jmp
- One_factor_one_column(OFOC)_stage_wise(SW).jmp
- RawData.xlsx
