# Supplementary material for: Direct Consideration of Process History During Intensified Design of Experiments Planning Eases Interpretation of Mammalian Cell Culture Dynamics
Source: Bioengineering (Basel). 2025 Mar 19;12(3):319. doi: 10.3390/bioengineering12030319 (PMC11939677; doi:10.3390/bioengineering12030319)
Supplement: Supplementary file 1 [file bioengineering-12-00319-s001.zip › RawData.xlsx]

## Sheet: Sup_RawData
Bioreactor	Stage	Culture Day	T1	T2	T3	D1	D2	D3	VCD	IVCD	Viability	Titer
1	0	0	-1	-1	-1	1	-1	-1	0.00631681	0	0.984127
1	0	1	-1	-1	-1	1	-1	-1	0.0422741	0.00493916	0.988095
1	0	2	-1	-1	-1	1	-1	-1	0.0864917	0.0139068	0.986111
1	1	2.25	-1	-1	-1	1	-1	-1	0.0714286	0.0173696	0.992063
1	1	3	-1	-1	-1	1	-1	-1	0.143829	0.0281995	0.990079
1	1	4	-1	-1	-1	1	-1	-1	0.190962	0.0497877	0.990079
1	1	4.25	-1	-1	-1	1	-1	-1	0.23275	0.05777	0.988095
1	1	5	-1	-1	-1	1	-1	-1	0.250243	0.0798506	0.984127
1	1	5.25	-1	-1	-1	1	-1	-1	0.280855	0.0898535	0.978175
1	1	6	-1	-1	-1	1	-1	-1	0.293003	0.11632	0.96627
1	2	6.25	-1	-1	-1	1	-1	-1	0.325559	0.128414	0.952381
1	2	7	-1	-1	-1	1	-1	-1	0.328474	0.158509	0.940476
1	2	7.25	-1	-1	-1	1	-1	-1	0.347911	0.171028	0.936508
1	2	8	-1	-1	-1	1	-1	-1	0.338192	0.20251	0.906746
1	2	8.25	-1	-1	-1	1	-1	-1	0.344995	0.215361	0.90873
1	2	9	-1	-1	-1	1	-1	-1	0.351312	0.245856	0.884921
1	2	10	-1	-1	-1	1	-1	-1	0.319728	0.287768	0.84127
1	3	11	-1	-1	-1	1	-1	-1	0.319728	0.329071	0.761905	0
1	3	11.25	-1	-1	-1	1	-1	-1	0.327502	0.340496	0.72619
1	3	12	-1	-1	-1	1	-1	-1	0.304665	0.367419	0.666667	0.0198354
1	3	12.25	-1	-1	-1	1	-1	-1	0.300292	0.378125	0.630952
1	3	13	-1	-1	-1	1	-1	-1	0.28863	0.403637	0.488095	0.0270099
1	3	13.25	-1	-1	-1	1	-1	-1	0.275024	0.413716	0.378968
1	3	14	-1	-1	-1	1	-1	-1	0.190476	0.437339	0	0.0244777
2	0	0	1	-1	-1	0	0	0	0.00874636	0	0.980159
2	0	1	1	-1	-1	0	0	0	0.0393586	0.00577463	0.980159
2	0	2	1	-1	-1	0	0	0	0.0898931	0.0177861	0.992063
2	1	2.25	1	-1	-1	0	0	0	0.114189	0.022761	0.990079
2	1	3	1	-1	-1	0	0	0	0.178814	0.0396986	0.994048
2	1	4	1	-1	-1	0	0	0	0.355199	0.0783825	0.996032
2	1	4.25	1	-1	-1	0	0	0	0.465015	0.0938074	1
2	1	5	1	-1	-1	0	0	0	0.583576	0.140175	0.982143
2	1	5.25	1	-1	-1	0	0	0	0.662779	0.161892	0.970238
2	1	6	1	-1	-1	0	0	0	0.774052	0.221644	0.952381
2	2	6.25	1	-1	-1	0	0	0	0.766764	0.249768	0.956349
2	2	7	1	-1	-1	0	0	0	0.860544	0.320795	0.946429
2	2	7.25	1	-1	-1	0	0	0	0.889699	0.350619	0.934524
2	2	8	1	-1	-1	0	0	0	0.818756	0.425984	0.902778
2	2	8.25	1	-1	-1	0	0	0	0.924684	0.456086	0.904762
2	2	9	1	-1	-1	0	0	0	0.766764	0.527923	0.865079
2	2	10	1	-1	-1	0	0	0	0.780855	0.624818	0.765873
2	3	11	1	-1	-1	0	0	0	0.725462	0.718584	0.678571	0.582612
2	3	11.25	1	-1	-1	0	0	0	0.725948	0.744167	0.654762
2	3	12	1	-1	-1	0	0	0	0.677357	0.803844	0.585317	0.725047
2	3	12.25	1	-1	-1	0	0	0	0.611759	0.827321	0.555556
2	3	13	1	-1	-1	0	0	0	0.63654	0.882709	0.5	0.832243
2	3	13.25	1	-1	-1	0	0	0	0.610787	0.904369	0.452381
2	3	14	1	-1	-1	0	0	0	0.586978	0.954628	0.416667	0.957375
3	0	0	1	1	-1	-1	-1	-1	0.00777454	0	0.982143
3	0	1	1	1	-1	-1	-1	-1	0.0393586	0.00560664	0.994048
3	0	2	1	1	-1	-1	-1	-1	0.0889213	0.0172816	0.990079
3	1	2.25	1	1	-1	-1	-1	-1	0.108844	0.0221258	0.992063
3	1	3	1	1	-1	-1	-1	-1	0.169582	0.0387212	0.992063
3	1	4	1	1	-1	-1	-1	-1	0.362488	0.0772439	0.996032
3	1	4.25	1	1	-1	-1	-1	-1	0.458698	0.092774	1
3	1	5	1	1	-1	-1	-1	-1	0.62828	0.140145	0.982143
3	1	5.25	1	1	-1	-1	-1	-1	0.645773	0.162602	0.978175
3	1	6	1	1	-1	-1	-1	-1	0.788144	0.225115	0.956349
3	2	6.25	1	1	-1	-1	-1	-1	0.845967	0.254807	0.964286
3	2	7	1	1	-1	-1	-1	-1	0.943149	0.330106	0.934524
3	2	7.25	1	1	-1	-1	-1	-1	0.909621	0.361789	0.918651
3	2	8	1	1	-1	-1	-1	-1	0.956754	0.447631	0.886905
3	2	8.25	1	1	-1	-1	-1	-1	0.93586	0.473371	0.85119
3	2	9	1	1	-1	-1	-1	-1	0.795432	0.548533	0.753968
3	2	10	1	1	-1	-1	-1	-1	0.766764	0.64829	0.609127
3	3	11	1	1	-1	-1	-1	-1	0.662779	0.742784	0.543651	0.569951
3	3	11.25	1	1	-1	-1	-1	-1	0.725948	0.768189	0.545635
3	3	12	1	1	-1	-1	-1	-1	0.676871	0.826774	0.488095	0.700359
3	3	12.25	1	1	-1	-1	-1	-1	0.586006	0.849544	0.450397
3	3	13	1	1	-1	-1	-1	-1	0.63654	0.902639	0.392857	0.799114
3	3	13.25	1	1	-1	-1	-1	-1	0.572886	0.923149	0.355159
3	3	14	1	1	-1	-1	-1	-1	0.554908	0.970182	0.305556	0.91897
4	0	0	1	-1	-1	0	0	0	0.00874636	0	0.97619
4	0	1	1	-1	-1	0	0	0	0.0383868	0.00580518	0.990079
4	0	2	1	-1	-1	0	0	0	0.0884354	0.0179532	0.964286
4	1	2.25	1	-1	-1	0	0	0	0.090379	0.0229948	0.992063
4	1	3	1	-1	-1	0	0	0	0.185617	0.0401633	0.988095
4	1	4	1	-1	-1	0	0	0	0.368805	0.0792242	0.996032
4	1	4.25	1	-1	-1	0	0	0	0.458698	0.0947454	1
4	1	5	1	-1	-1	0	0	0	0.586006	0.14113	0.968254
4	1	5.25	1	-1	-1	0	0	0	0.651118	0.162748	0.968254
4	1	6	1	-1	-1	0	0	0	0.779397	0.221916	0.94246
4	2	6.25	1	-1	-1	0	0	0	0.760933	0.249655	0.926587
4	2	7	1	-1	-1	0	0	0	0.854227	0.319566	0.926587
4	2	7.25	1	-1	-1	0	0	0	0.857143	0.348893	0.906746
4	2	8	1	-1	-1	0	0	0	0.793975	0.423097	0.876984
4	2	8.25	1	-1	-1	0	0	0	0.891642	0.452798	0.900794
4	2	9	1	-1	-1	0	0	0	0.79689	0.52393	0.857143
4	2	10	1	-1	-1	0	0	0	0.787658	0.620624	0.789683
4	3	11	1	-1	-1	0	0	0	0.702138	0.715184	0.724206	0.568474
4	3	11.25	1	-1	-1	0	0	0	0.763362	0.741169	0.688492
4	3	12	1	-1	-1	0	0	0	0.693878	0.802137	0.638889	0.712387
4	3	12.25	1	-1	-1	0	0	0	0.628766	0.826266	0.599206
4	3	13	1	-1	-1	0	0	0	0.666181	0.883532	0.569444	0.846381
4	3	13.25	1	-1	-1	0	0	0	0.637998	0.906064	0.531746
4	3	14	1	-1	-1	0	0	0	0.614674	0.958659	0.496032	0.967504
5	0	0	-1	1	1	1	-1	-1	0.00728863	0	0.988095
5	0	1	-1	1	1	1	-1	-1	0.0408163	0.0050027	0.986111
5	0	2	-1	1	1	1	-1	-1	0.090379	0.0138583	0.992063
5	1	2.25	-1	1	1	1	-1	-1		0.0172358
5	1	3	-1	1	1	1	-1	-1	0.142857	0.0276905	0.994048
5	1	4	-1	1	1	1	-1	-1	0.201166	0.0483611	0.990079
5	1	4.25	-1	1	1	1	-1	-1	0.233236	0.0559991	0.984127
5	1	5	-1	1	1	1	-1	-1	0.25656	0.0772038	0.982143
5	1	5.25	-1	1	1	1	-1	-1	0.276482	0.0869637	0.978175
5	1	6	-1	1	1	1	-1	-1	0.311953	0.113308	0.970238
5	2	6.25	-1	1	1	1	-1	-1	0.306608	0.125594	0.962302
5	2	7	-1	1	1	1	-1	-1	0.333333	0.15701	0.938492
5	2	7.25	-1	1	1	1	-1	-1	0.326045	0.170438	0.928571
5	2	8	-1	1	1	1	-1	-1	0.396501	0.205248	0.944444
5	2	8.25	-1	1	1	1	-1	-1	0.400875	0.219892	0.93254
5	2	9	-1	1	1	1	-1	-1	0.431487	0.255731	0.930556
5	2	10	-1	1	1	1	-1	-1	0.460641	0.307687	0.890873
5	3	11	-1	1	1	1	-1	-1	0.454325	0.362038	0.827381	0.106141
5	3	11.25	-1	1	1	1	-1	-1	0.468416	0.377641	0.809524
5	3	12	-1	1	1	1	-1	-1	0.430029	0.415479	0.722222	0.179785
5	3	12.25	-1	1	1	1	-1	-1	0.428571	0.430967	0.706349
5	3	13	-1	1	1	1	-1	-1	0.418853	0.468924	0.652778	0.261237
5	3	13.25	-1	1	1	1	-1	-1	0.41448	0.484353	0.628968
5	3	14	-1	1	1	1	-1	-1	0.3931	0.521529	0.55754	0.349863
6	0	0	-1	-1	-1	0	0	0	0.00874636	0	0.980159
6	0	1	-1	-1	-1	0	0	0	0.0393586	0.00527694	0.988095
6	0	2	-1	-1	-1	0	0	0	0.0874636	0.0147559	0.988095
6	1	2.25	-1	-1	-1	0	0	0		0.0183939
6	1	3	-1	-1	-1	0	0	0	0.143343	0.0296917	0.992063
6	1	4	-1	-1	-1	0	0	0	0.199708	0.0519998	0.988095
6	1	4.25	-1	-1	-1	0	0	0	0.228863	0.0602126	0.990079
6	1	5	-1	-1	-1	0	0	0	0.261905	0.0828031	0.990079
6	1	5.25	-1	-1	-1	0	0	0	0.283285	0.0931038	0.984127
6	1	6	-1	-1	-1	0	0	0	0.321186	0.120521	0.986111
6	2	6.25	-1	-1	-1	0	0	0	0.335763	0.133136	0.986111
6	2	7	-1	-1	-1	0	0	0	0.354227	0.164882	0.982143
6	2	7.25	-1	-1	-1	0	0	0	0.363946	0.178243	0.869048
6	2	8	-1	-1	-1	0	0	0	0.391156	0.212336	0.964286
6	2	8.25	-1	-1	-1	0	0	0	0.383382	0.226461	0.962302
6	2	9	-1	-1	-1	0	0	0	0.416424	0.260521	0.94246
6	2	10	-1	-1	-1	0	0	0	0.374636	0.308705	0.926587
6	3	11	-1	-1	-1	0	0	0	0.386297	0.357812	0.900794	0.098966
6	3	11.25	-1	-1	-1	0	0	0	0.38484	0.37169	0.869048
6	3	12	-1	-1	-1	0	0	0	0.369291	0.404948	0.855159	0.149399
6	3	12.25	-1	-1	-1	0	0	0	0.355199	0.418402	0.823413
6	3	13	-1	-1	-1	0	0	0	0.37172	0.451001	0.771825	0.208061
6	3	13.25	-1	-1	-1	0	0	0	0.357143	0.464103	0.748016
6	3	14	-1	-1	-1	0	0	0	0.33965	0.495322	0.686508	0.267989
7	0	0	1	1	-1	1	-1	1	0.00874636	0	0.962302
7	0	1	1	1	-1	1	-1	1	0.0403304	0.00568721	0.984127
7	0	2	1	1	-1	1	-1	1	0.0932945	0.0172713	0.988095
7	1	2.25	1	1	-1	1	-1	1	0.105442	0.0220255	0.992063
7	1	3	1	1	-1	1	-1	1	0.183188	0.0380888	0.994048
7	1	4	1	1	-1	1	-1	1	0.369776	0.0745946	0.998016
7	1	4.25	1	1	-1	1	-1	1	0.442177	0.0891553	0.998016
7	1	5	1	1	-1	1	-1	1	0.56414	0.133072	0.97619
7	1	5.25	1	1	-1	1	-1	1	0.608844	0.153865	0.962302
7	1	6	1	1	-1	1	-1	1	0.739553	0.211765	0.940476
7	2	6.25	1	1	-1	1	-1	1	0.706997	0.23933	0.918651
7	2	7	1	1	-1	1	-1	1	0.840622	0.309773	0.906746
7	2	7.25	1	1	-1	1	-1	1	0.913022	0.339675	0.888889
7	2	8	1	1	-1	1	-1	1	0.984937	0.421506	0.861111
7	2	8.25	1	1	-1	1	-1	1	0.885326	0.446521	0.825397
7	2	9	1	1	-1	1	-1	1	0.796404	0.520114	0.763889
7	2	10	1	1	-1	1	-1	1	0.784742	0.620017	0.680556
7	3	11	1	1	-1	1	-1	1	0.698737	0.717111	0.630952	0.473729
7	3	11.25	1	1	-1	1	-1	1	0.733236	0.743643	0.625
7	3	12	1	1	-1	1	-1	1	0.710398	0.805573	0.555556	0.609622
7	3	12.25	1	1	-1	1	-1	1	0.66035	0.829949	0.537698
7	3	13	1	1	-1	1	-1	1	0.670068	0.887464	0.474206	0.741507
7	3	13.25	1	1	-1	1	-1	1	0.63654	0.909959	0.448413
7	3	14	1	1	-1	1	-1	1	0.620991	0.962154	0.386905	0.846381
8	0	0	1	-1	1	1	-1	1	0.00874636	0	0.984127
8	0	1	1	-1	1	1	-1	1	0.0388727	0.00564631	0.992063
8	0	2	1	-1	1	1	-1	1	0.090379	0.0170307	0.988095
8	1	2.25	1	-1	1	1	-1	1	0.0923226	0.0216816	0.990079
8	1	3	1	-1	1	1	-1	1	0.1793	0.0373278	0.996032
8	1	4	1	-1	1	1	-1	1	0.345967	0.0727142	0.998016
8	1	4.25	1	-1	1	1	-1	1	0.424198	0.0868027	0.988095
8	1	5	1	-1	1	1	-1	1	0.558795	0.129287	0.980159
8	1	5.25	1	-1	1	1	-1	1	0.586492	0.149404	0.96627
8	1	6	1	-1	1	1	-1	1	0.704568	0.205476	0.954365
8	2	6.25	1	-1	1	1	-1	1	0.720603	0.232191	0.944444
8	2	7	1	-1	1	1	-1	1	0.839164	0.300483	0.968254
8	2	7.25	1	-1	1	1	-1	1	0.868319	0.329471	0.944444
8	2	8	1	-1	1	1	-1	1	0.827988	0.403275	0.918651
8	2	8.25	1	-1	1	1	-1	1	0.910107	0.432944	0.918651
8	2	9	1	-1	1	1	-1	1	0.759961	0.503935	0.890873
8	2	10	1	-1	1	1	-1	1	0.759961	0.599813	0.833333
8	3	11	1	-1	1	1	-1	1	0.684159	0.692333	0.660714	0.557713
8	3	11.25	1	-1	1	1	-1	1	0.729835	0.717491	0.638889
8	3	12	1	-1	1	1	-1	1	0.693392	0.775975	0.563492	0.705845
8	3	12.25	1	-1	1	1	-1	1	0.624879	0.798897	0.517857
8	3	13	1	-1	1	1	-1	1	0.632653	0.852761	0.450397	0.843638
8	3	13.25	1	-1	1	1	-1	1	0.555879	0.873736	0.406746
8	3	14	1	-1	1	1	-1	1	0.537901	0.9222	0.34127	0.952733
9	0	0	-1	-1	-1	0	-1	1	0.00874636	0	0.990079
9	0	1	-1	-1	-1	0	-1	1	0.0442177	0.00529962	0.994048
9	0	2	-1	-1	-1	0	-1	1	0.0879495	0.0148928	0.984127
9	1	2.25	-1	-1	-1	0	-1	1		0.0185909
9	1	3	-1	-1	-1	0	-1	1	0.161322	0.0301403	0.988095
9	1	4	-1	-1	-1	0	-1	1	0.216715	0.0531739	0.990079
9	1	4.25	-1	-1	-1	0	-1	1	0.230807	0.0617066	0.990079
9	1	5	-1	-1	-1	0	-1	1	0.282799	0.0852298	0.992063
9	1	5.25	-1	-1	-1	0	-1	1	0.297376	0.0960479	0.982143
9	1	6	-1	-1	-1	0	-1	1	0.318756	0.124982	0.990079
9	2	6.25	-1	-1	-1	0	-1	1	0.360058	0.138349	0.986111
9	2	7	-1	-1	-1	0	-1	1	0.388241	0.172102	0.984127
9	2	7.25	-1	-1	-1	0	-1	1	0.406706	0.186349	0.984127
9	2	8	-1	-1	-1	0	-1	1	0.402332	0.226198	0.948413
9	2	8.25	-1	-1	-1	0	-1	1	0.417881	0.237835	0.964286
9	2	9	-1	-1	-1	0	-1	1	0.426142	0.274351	0.952381
9	2	10	-1	-1	-1	0	-1	1	0.427114	0.326099	0.928571
9	3	11	-1	-1	-1	0	-1	1	0.41448	0.378912	0.896825	0.126187
9	3	11.25	-1	-1	-1	0	-1	1	0.426142	0.393846	0.871032
9	3	12	-1	-1	-1	0	-1	1	0.389213	0.429654	0.84127	0.183161
9	3	12.25	-1	-1	-1	0	-1	1	0.400875	0.444145	0.823413
9	3	13	-1	-1	-1	0	-1	1	0.394072	0.479268	0.761905	0.257438
9	3	13.25	-1	-1	-1	0	-1	1	0.390671	0.49339	0.744048
9	3	14	-1	-1	-1	0	-1	1	0.360058	0.527048	0.674603	0.321798
10	0	0	1	-1	0	1	1	1	0.00874636	0	0.990079
10	0	1	1	-1	0	1	1	1	0.037415	0.00564847	0.986111
10	0	2	1	-1	0	1	1	1	0.0860058	0.0170342	0.986111
10	1	2.25	1	-1	0	1	1	1	0.102527	0.0216832	0.992063
10	1	3	1	-1	0	1	1	1	0.173955	0.0372962	0.994048
10	1	4	1	-1	0	1	1	1	0.346939	0.0724536	0.996032
10	1	4.25	1	-1	0	1	1	1	0.420797	0.0864108	0.998016
10	1	5	1	-1	0	1	1	1	0.542274	0.128258	0.978175
10	1	5.25	1	-1	0	1	1	1	0.581633	0.148048	0.96627
10	1	6	1	-1	0	1	1	1	0.691934	0.203036	0.94246
10	2	6.25	1	-1	0	1	1	1	0.697279	0.229175	0.952381
10	2	7	1	-1	0	1	1	1	0.812439	0.295932	0.952381
10	2	7.25	1	-1	0	1	1	1	0.803693	0.324258	0.934524
10	2	8	1	-1	0	1	1	1	0.944121	0.40167	0.918651
10	2	8.25	1	-1	0	1	1	1	0.848397	0.425506	0.90873
10	2	9	1	-1	0	1	1	1	0.734208	0.495273	0.873016
10	2	10	1	-1	0	1	1	1	0.731293	0.590027	0.811508
10	3	11	1	-1	0	1	1	1	0.695821	0.682147	0.722222	0.534501
10	3	11.25	1	-1	0	1	1	1	0.719145	0.707323	0.700397
10	3	12	1	-1	0	1	1	1	0.676385	0.766086	0.634921	0.681367
10	3	12.25	1	-1	0	1	1	1	0.627308	0.789214	0.615079
10	3	13	1	-1	0	1	1	1	0.632653	0.843783	0.545635	0.829078
10	3	13.25	1	-1	0	1	1	1	0.568999	0.865124	0.490079
10	3	14	1	-1	0	1	1	1	0.587464	0.914635	0.428571	0.946191
11	0	0	-1	1	0	1	1	1	0.00826045	0	0.97619
11	0	1	-1	1	0	1	1	1	0.0393586	0.00512081	0.994048
11	0	2	-1	1	0	1	1	1	0.0898931	0.0141194	0.990079
11	1	2.25	-1	1	0	1	1	1	0.0996113	0.0175401	0.992063
11	1	3	-1	1	0	1	1	1	0.146259	0.0281005	0.990079
11	1	4	-1	1	0	1	1	1	0.199223	0.0489132	0.986111
11	1	4.25	-1	1	0	1	1	1	0.217687	0.0565929	0.988095
11	1	5	-1	1	0	1	1	1	0.258017	0.0777719	0.988095
11	1	5.25	-1	1	0	1	1	1	0.279397	0.0875629	0.980159
11	1	6	-1	1	0	1	1	1	0.309524	0.113954	0.974206
11	2	6.25	-1	1	0	1	1	1	0.311953	0.126244	0.952381
11	2	7	-1	1	0	1	1	1	0.335763	0.157602	0.918651
11	2	7.25	-1	1	0	1	1	1	0.330904	0.170972	0.920635
11	2	8	-1	1	0	1	1	1	0.391156	0.205466	0.914683
11	2	8.25	-1	1	0	1	1	1	0.398445	0.220017	0.914683
11	2	9	-1	1	0	1	1	1	0.424198	0.255335	0.896825
11	2	10	-1	1	0	1	1	1	0.438776	0.306151	0.863095
11	3	11	-1	1	0	1	1	1	0.434402	0.358813	0.823413	0.0624604
11	3	11.25	-1	1	0	1	1	1	0.445578	0.373837	0.785714
11	3	12	-1	1	0	1	1	1	0.415938	0.410087	0.730159	0.129985
11	3	12.25	-1	1	0	1	1	1	0.413508	0.424848	0.69246
11	3	13	-1	1	0	1	1	1	0.388241	0.460835	0.642857	0.198565
11	3	13.25	-1	1	0	1	1	1	0.389213	0.475388	0.609127
11	3	14	-1	1	0	1	1	1	0.363946	0.510261	0.531746	0.268411
12	0	0	-1	-1	1	-1	-1	-1	0.00680272	0	0.994048
12	0	1	-1	-1	1	-1	-1	-1	0.0398445	0.0050703	0.994048
12	0	2	-1	-1	1	-1	-1	-1	0.0884354	0.0143888	0.990079
12	1	2.25	-1	-1	1	-1	-1	-1		0.0180005
12	1	3	-1	-1	1	-1	-1	-1	0.148202	0.0292896	0.992063
12	1	4	-1	-1	1	-1	-1	-1	0.196793	0.05169	0.988095
12	1	4.25	-1	-1	1	-1	-1	-1	0.220117	0.0599452	0.988095
12	1	5	-1	-1	1	-1	-1	-1	0.262391	0.0824888	0.988095
12	1	5.25	-1	-1	1	-1	-1	-1	0.283285	0.0928061	0.982143
12	1	6	-1	-1	1	-1	-1	-1	0.325073	0.120221	0.992063
12	2	6.25	-1	-1	1	-1	-1	-1	0.335763	0.13282	0.988095
12	2	7	-1	-1	1	-1	-1	-1	0.360058	0.164545	0.982143
12	2	7.25	-1	-1	1	-1	-1	-1	0.368805	0.177914	0.978175
12	2	8	-1	-1	1	-1	-1	-1	0.397959	0.212083	0.972222
12	2	8.25	-1	-1	1	-1	-1	-1	0.391642	0.226381	0.960317
12	2	9	-1	-1	1	-1	-1	-1	0.400875	0.260912	0.958333
12	2	10	-1	-1	1	-1	-1	-1	0.389213	0.310343	0.93254
12	3	11	-1	-1	1	-1	-1	-1	0.400389	0.361525	0.865079	0.12049
12	3	11.25	-1	-1	1	-1	-1	-1	0.40379	0.376144	0.847222
12	3	12	-1	-1	1	-1	-1	-1	0.40379	0.4115	0.813492	0.18295
12	3	12.25	-1	-1	1	-1	-1	-1	0.412051	0.425936	0.789683
12	3	13	-1	-1	1	-1	-1	-1	0.397473	0.461243	0.738095	0.250897
12	3	13.25	-1	-1	1	-1	-1	-1	0.384354	0.475571	0.718254
12	3	14	-1	-1	1	-1	-1	-1	0.383868	0.51004	0.684524	0.315467
13	0	0	-1	1	1	-1	-1	1	0.00826045	0	0.984127
13	0	1	-1	1	1	-1	-1	1	0.0417881	0.00486976	0.994048
13	0	2	-1	1	1	-1	-1	1	0.0928086	0.0128849	0.994048
13	1	2.25	-1	1	1	-1	-1	1	0.0991254	0.0158528	0.992063
13	1	3	-1	1	1	-1	-1	1	0.156948	0.0249242	0.992063
13	1	4	-1	1	1	-1	-1	1	0.208455	0.0430428	0.994048
13	1	4.25	-1	1	1	-1	-1	1	0.235666	0.049864	0.984127
13	1	5	-1	1	1	-1	-1	1	0.27794	0.0695184	0.994048
13	1	5.25	-1	1	1	-1	-1	1	0.303207	0.0790006	0.988095
13	1	6	-1	1	1	-1	-1	1	0.337221	0.106241	0.990079
13	2	6.25	-1	1	1	-1	-1	1	0.362488	0.119698	0.988095
13	2	7	-1	1	1	-1	-1	1	0.3931	0.156519	0.982143
13	2	7.25	-1	1	1	-1	-1	1	0.449466	0.173242	0.978175
13	2	8	-1	1	1	-1	-1	1	0.430029	0.219541	0.914683
13	2	8.25	-1	1	1	-1	-1	1	0.640428	0.239536	0.97619
13	2	9	-1	1	1	-1	-1	1	0.694363	0.291384	0.954365
13	2	10	-1	1	1	-1	-1	1	0.675413	0.371019	0.869048
13	3	11	-1	1	1	-1	-1	1	0.656948	0.455	0.795635	0.284237
13	3	11.25	-1	1	1	-1	-1	1	0.707969	0.479075	0.763889
13	3	12	-1	1	1	-1	-1	1	0.700194	0.536716	0.710317	0.432581
13	3	12.25	-1	1	1	-1	-1	1	0.632167	0.559936	0.65873
13	3	13	-1	1	1	-1	-1	1	0.638484	0.615589	0.55754	0.589365
13	3	13.25	-1	1	1	-1	-1	1	0.579203	0.637666	0.507937
13	3	14	-1	1	1	-1	-1	1	0.582604	0.689355	0.444444	0.733066
14	0	0	1	1	1	0	0	0	0.00874636	0	0.988095
14	0	1	1	1	1	0	0	0	0.0422741	0.00567217	0.990079
14	0	2	1	1	1	0	0	0	0.0894072	0.0172035	0.986111
14	1	2.25	1	1	1	0	0	0	0.100097	0.0219354	0.990079
14	1	3	1	1	1	0	0	0	0.18999	0.0379551	0.996032
14	1	4	1	1	1	0	0	0	0.37172	0.0745686	0.996032
14	1	4.25	1	1	1	0	0	0	0.44655	0.0892283	0.988095
14	1	5	1	1	1	0	0	0	0.582604	0.133287	0.974206
14	1	5.25	1	1	1	0	0	0	0.623907	0.154345	0.962302
14	1	6	1	1	1	0	0	0	0.742468	0.212918	0.948413
14	2	6.25	1	1	1	0	0	0	0.758503	0.240736	0.922619
14	2	7	1	1	1	0	0	0	0.848397	0.311246	0.880952
14	2	7.25	1	1	1	0	0	0	0.838678	0.340899	0.845238
14	2	8	1	1	1	0	0	0	0.822643	0.415324	0.767857
14	2	8.25	1	1	1	0	0	0	0.912536	0.445035	0.825397
14	2	9	1	1	1	0	0	0	0.761905	0.514803	0.757937
14	2	10	1	1	1	0	0	0	0.730807	0.606759	0.611111
14	3	11	1	1	1	0	0	0	0.637026	0.692773	0.452381	0.50728
14	3	11.25	1	1	1	0	0	0	0.690476	0.715713	0.424603
14	3	12	1	1	1	0	0	0	0.602041	0.768275	0.305556	0.641697
14	3	12.25	1	1	1	0	0	0	0.541788	0.788567	0.240079
14	3	13	1	1	1	0	0	0	0.518465	0.835569	0.150794	0.753957
14	3	13.25	1	1	1	0	0	0	0.450923	0.8536	0.113095
14	3	14	1	1	1	0	0	0	0.456268	0.89467	0.0535714	0.857143
15	0	0	-1	-1	-1	0	0	0	0.00923226	0	0.984127
15	0	1	-1	-1	-1	0	0	0	0.0398445	0.0053825	0.994048
15	0	2	-1	-1	-1	0	0	0	0.0932945	0.0151267	0.992063
15	1	2.25	-1	-1	-1	0	0	0	0.0996113	0.0188786	0.990079
15	1	3	-1	-1	-1	0	0	0	0.14966	0.0305485	0.992063
15	1	4	-1	-1	-1	0	0	0	0.20068	0.053591	0.994048
15	1	4.25	-1	-1	-1	0	0	0	0.221088	0.0620661	0.992063
15	1	5	-1	-1	-1	0	0	0	0.266278	0.085155	0.992063
15	1	5.25	-1	-1	-1	0	0	0	0.29689	0.095735	0.986111
15	1	6	-1	-1	-1	0	0	0	0.327017	0.123819	0.988095
15	2	6.25	-1	-1	-1	0	0	0	0.357143	0.13671	0.990079
15	2	7	-1	-1	-1	0	0	0	0.379009	0.169091	0.984127
15	2	7.25	-1	-1	-1	0	0	0	0.370262	0.182698	0.982143
15	2	8	-1	-1	-1	0	0	0	0.385811	0.217271	0.96627
15	2	8.25	-1	-1	-1	0	0	0	0.394072	0.231764	0.968254
15	2	9	-1	-1	-1	0	0	0	0.405248	0.266422	0.946429
15	2	10	-1	-1	-1	0	0	0	0.389213	0.315457	0.920635
15	3	11	-1	-1	-1	0	0	0	0.391156	0.365628	0.892857	0.104874
15	3	11.25	-1	-1	-1	0	0	0	0.396016	0.379834	0.876984
15	3	12	-1	-1	-1	0	0	0	0.373664	0.413945	0.839286	0.154252
15	3	12.25	-1	-1	-1	0	0	0	0.383382	0.42777	0.827381
15	3	13	-1	-1	-1	0	0	0	0.37415	0.461336	0.769841	0.213758
15	3	13.25	-1	-1	-1	0	0	0	0.375607	0.474856	0.75
15	3	14	-1	-1	-1	0	0	0	0.352284	0.507138	0.69246	0.272842
16	0	0	1	1	1	0	0	0	0.00971817	0	0.984127
16	0	1	1	1	1	0	0	0	0.0442177	0.00573056	0.986111
16	0	2	1	1	1	0	0	0	0.0923226	0.0171034	0.984127
16	1	2.25	1	1	1	0	0	0		0.0217208
16	1	3	1	1	1	0	0	0	0.189504	0.0372075	0.990079
16	1	4	1	1	1	0	0	0	0.364431	0.072336	0.994048
16	1	4.25	1	1	1	0	0	0	0.431001	0.086386	0.988095
16	1	5	1	1	1	0	0	0	0.546161	0.128801	0.972222
16	1	5.25	1	1	1	0	0	0	0.614189	0.14925	0.964286
16	1	6	1	1	1	0	0	0	0.712828	0.206849	0.948413
16	2	6.25	1	1	1	0	0	0	0.766764	0.23453	0.94246
16	2	7	1	1	1	0	0	0	0.870748	0.305581	0.904762
16	2	7.25	1	1	1	0	0	0	0.837221	0.335797	0.876984
16	2	8	1	1	1	0	0	0	0.939261	0.417893	0.829365
16	2	8.25	1	1	1	0	0	0	0.908649	0.442968	0.823413
16	2	9	1	1	1	0	0	0	0.750243	0.515319	0.742063
16	2	10	1	1	1	0	0	0	0.778426	0.610777	0.64881
16	3	11	1	1	1	0	0	0	0.655977	0.699739	0.496032	0.555391
16	3	11.25	1	1	1	0	0	0	0.691448	0.723368	0.474206
16	3	12	1	1	1	0	0	0	0.61759	0.777293	0.353175	0.67567
16	3	12.25	1	1	1	0	0	0	0.539845	0.798018	0.285714
16	3	13	1	1	1	0	0	0	0.535471	0.845806	0.200397	0.778856
16	3	13.25	1	1	1	0	0	0	0.481535	0.864046	0.156746
16	3	14	1	1	1	0	0	0	0.447522	0.905396	0.0714286	0.891749
17	0	0	-1	-1	1	1	1	-1	0.00874636	0	0.984127
17	0	1	-1	-1	1	1	1	-1	0.0417881	0.00532631	0.988095
17	0	2	-1	-1	1	1	1	-1	0.0966958	0.0150379	0.990079
17	1	2.25	-1	-1	1	1	1	-1		0.0187938
17	1	3	-1	-1	1	1	1	-1	0.158406	0.030538	0.990079
17	1	4	-1	-1	1	1	1	-1	0.218173	0.0538736	0.990079
17	1	4.25	-1	-1	1	1	1	-1	0.223518	0.0624763	0.984127
17	1	5	-1	-1	1	1	1	-1	0.277454	0.0858093	0.986111
17	1	5.25	-1	-1	1	1	1	-1	0.290087	0.0964796	0.984127
17	1	6	-1	-1	1	1	1	-1	0.320214	0.124535	0.97619
17	2	6.25	-1	-1	1	1	1	-1	0.33965	0.137279	0.962302
17	2	7	-1	-1	1	1	1	-1	0.353256	0.168806	0.940476
17	2	7.25	-1	-1	1	1	1	-1	0.364917	0.181845	0.94246
17	2	8	-1	-1	1	1	1	-1	0.36103	0.21436	0.912698
17	2	8.25	-1	-1	1	1	1	-1	0.355199	0.22773	0.912698
17	2	9	-1	-1	1	1	1	-1	0.349854	0.259057	0.880952
17	2	10	-1	-1	1	1	1	-1	0.345967	0.301788	0.833333
17	3	11	-1	-1	1	1	1	-1	0.317784	0.343689	0.72619	0.0297531
17	3	11.25	-1	-1	1	1	1	-1	0.325073	0.355236	0.696429
17	3	12	-1	-1	1	1	1	-1	0.287658	0.38238	0.615079	0.0592952
17	3	12.25	-1	-1	1	1	1	-1	0.28863	0.393146	0.579365
17	3	13	-1	-1	1	1	1	-1	0.268707	0.41874	0.464286	0.0833509
17	3	13.25	-1	-1	1	1	1	-1	0.271137	0.428829	0.446429
17	3	14	-1	-1	1	1	1	-1	0.23518	0.452416	0.305556	0.0941127
18	0	0	-1	1	0	-1	1	-1	0.0116618	0	0.986111
18	0	1	-1	1	0	-1	1	-1	0.0379009	0.00521652	0.988095
18	0	2	-1	1	0	-1	1	-1	0.0874636	0.0134661	0.992063
18	1	2.25	-1	1	0	-1	1	-1	0.0860058	0.0164597	0.988095
18	1	3	-1	1	0	-1	1	-1	0.145287	0.0254422	0.992063
18	1	4	-1	1	0	-1	1	-1	0.203596	0.0429216	0.998016
18	1	4.25	-1	1	0	-1	1	-1	0.228377	0.0494166	0.988095
18	1	5	-1	1	0	-1	1	-1	0.270165	0.0679145	0.992063
18	1	5.25	-1	1	0	-1	1	-1	0.275996	0.0768262	0.990079
18	1	6	-1	1	0	-1	1	-1	0.325559	0.102421	0.990079
18	2	6.25	-1	1	0	-1	1	-1	0.353256	0.115088	0.992063
18	2	7	-1	1	0	-1	1	-1	0.377551	0.150026	0.978175
18	2	7.25	-1	1	0	-1	1	-1	0.440719	0.166033	0.96627
18	2	8	-1	1	0	-1	1	-1	0.413994	0.210818	0.930556
18	2	8.25	-1	1	0	-1	1	-1	0.610301	0.230671	0.96627
18	2	9	-1	1	0	-1	1	-1	0.697279	0.282511	0.93254
18	2	10	-1	1	0	-1	1	-1	0.694363	0.364073	0.85119
18	3	11	-1	1	0	-1	1	-1	0.698251	0.451734	0.827381	0.242245
18	3	11.25	-1	1	0	-1	1	-1	0.782799	0.477047	0.791667
18	3	12	-1	1	0	-1	1	-1	0.669582	0.537654	0.718254	0.369909
18	3	12.25	-1	1	0	-1	1	-1	0.676385	0.562033	0.68254
18	3	13	-1	1	0	-1	1	-1	0.672012	0.620121	0.636905	0.520152
18	3	13.25	-1	1	0	-1	1	-1	0.600583	0.642996	0.593254
18	3	14	-1	1	0	-1	1	-1	0.605928	0.696018	0.529762	0.664486
19	0	0	-1	-1	-1	0	0	0	0.00874636	0	0.986111
19	0	1	-1	-1	-1	0	0	0	0.0379009	0.00530053	0.984127
19	0	2	-1	-1	-1	0	0	0	0.0908649	0.0148846	0.988095
19	1	2.25	-1	-1	-1	0	0	0	0.103499	0.0185747	0.988095
19	1	3	-1	-1	-1	0	0	0	0.150632	0.0300659	0.986111
19	1	4	-1	-1	-1	0	0	0	0.206511	0.0528376	0.990079
19	1	4.25	-1	-1	-1	0	0	0	0.225948	0.0612365	0.986111
19	1	5	-1	-1	-1	0	0	0	0.261905	0.0841539	0.994048
19	1	5.25	-1	-1	-1	0	0	0	0.287658	0.0947068	0.994048
19	1	6	-1	-1	-1	0	0	0	0.333333	0.122811	0.986111
19	2	6.25	-1	-1	-1	0	0	0	0.353256	0.135749	0.990079
19	2	7	-1	-1	-1	0	0	0	0.358601	0.168329	0.984127
19	2	7.25	-1	-1	-1	0	0	0	0.38241	0.182049	0.980159
19	2	8	-1	-1	-1	0	0	0	0.397959	0.216902	0.970238
19	2	8.25	-1	-1	-1	0	0	0	0.405248	0.23162	0.964286
19	2	9	-1	-1	-1	0	0	0	0.40622	0.266692	0.952381
19	2	10	-1	-1	-1	0	0	0	0.400875	0.316285	0.936508
19	3	11	-1	-1	-1	0	0	0	0.40622	0.367098	0.896825	0.0976999
19	3	11.25	-1	-1	-1	0	0	0	0.401361	0.381483	0.884921
19	3	12	-1	-1	-1	0	0	0	0.378037	0.416015	0.855159	0.151931
19	3	12.25	-1	-1	-1	0	0	0	0.380466	0.430005	0.84127
19	3	13	-1	-1	-1	0	0	0	0.379495	0.46396	0.779762	0.213547
19	3	13.25	-1	-1	-1	0	0	0	0.372692	0.47763	0.744048
19	3	14	-1	-1	-1	0	0	0	0.359086	0.510255	0.69246	0.271576
20	0	0	1	-1	1	-1	1	1	0.00826045	0	0.982143
20	0	1	1	-1	1	-1	1	1	0.0413022	0.00555097	0.980159
20	0	2	1	-1	1	-1	1	1	0.0889213	0.0167152	0.990079
20	1	2.25	1	-1	1	-1	1	1	0.1069	0.0212748	0.990079
20	1	3	1	-1	1	-1	1	1	0.187561	0.036648	0.992063
20	1	4	1	-1	1	-1	1	1	0.370262	0.0716967	0.996032
20	1	4.25	1	-1	1	-1	1	1	0.444121	0.0857349	0.996032
20	1	5	1	-1	1	-1	1	1	0.546161	0.127837	0.988095
20	1	5.25	1	-1	1	-1	1	1	0.583576	0.148211	0.980159
20	1	6	1	-1	1	-1	1	1	0.729835	0.205445	0.958333
20	2	6.25	1	-1	1	-1	1	1	0.730807	0.232885	0.952381
20	2	7	1	-1	1	-1	1	1	0.865889	0.30324	0.956349
20	2	7.25	1	-1	1	-1	1	1	0.848397	0.333149	0.946429
20	2	8	1	-1	1	-1	1	1	0.921283	0.414586	0.81746
20	2	8.25	1	-1	1	-1	1	1	0.916424	0.439531	0.920635
20	2	9	1	-1	1	-1	1	1	0.768707	0.511876	0.882937
20	2	10	1	-1	1	-1	1	1	0.78863	0.6085	0.809524
20	3	11	1	-1	1	-1	1	1	0.658892	0.69979	0.617063	0.639375
20	3	11.25	1	-1	1	-1	1	1	0.712828	0.724296	0.55754
20	3	12	1	-1	1	-1	1	1	0.621963	0.780691	0.470238	0.765984
20	3	12.25	1	-1	1	-1	1	1	0.582119	0.80256	0.426587
20	3	13	1	-1	1	-1	1	1	0.588921	0.85342	0.363095	0.892804
20	3	13.25	1	-1	1	-1	1	1	0.507775	0.87301	0.353175
20	3	14	1	-1	1	-1	1	1	0.523324	0.917808	0.285714	1
21	0	0	1	1	-1	-1	1	1	0.0102041	0	0.974206
21	0	1	1	1	-1	-1	1	1	0.0447036	0.00588633	0.990079
21	0	2	1	1	-1	-1	1	1	0.0952381	0.0177609	0.988095
21	1	2.25	1	1	-1	-1	1	1	0.102527	0.0226115	0.992063
21	1	3	1	1	-1	-1	1	1	0.187561	0.0389125	0.996032
21	1	4	1	1	-1	-1	1	1	0.364431	0.0756665	0.998016
21	1	4.25	1	1	-1	-1	1	1	0.437804	0.0902693	0.992063
21	1	5	1	1	-1	-1	1	1	0.52138	0.133554	0.986111
21	1	5.25	1	1	-1	-1	1	1	0.594266	0.154296	0.984127
21	1	6	1	1	-1	-1	1	1	0.748785	0.211985	0.948413
21	2	6.25	1	1	-1	-1	1	1	0.765306	0.239433	0.940476
21	2	7	1	1	-1	-1	1	1	0.891156	0.309573	0.916667
21	2	7.25	1	1	-1	-1	1	1	0.870748	0.339355	0.888889
21	2	8	1	1	-1	-1	1	1	0.909135	0.420781	0.797619
21	2	8.25	1	1	-1	-1	1	1	0.91448	0.445864	0.839286
21	2	9	1	1	-1	-1	1	1	0.790087	0.519299	0.779762
21	2	10	1	1	-1	-1	1	1	0.762391	0.619334	0.654762
21	3	11	1	1	-1	-1	1	1	0.704568	0.716359	0.60119	0.518042
21	3	11.25	1	1	-1	-1	1	1	0.749271	0.742879	0.607143
21	3	12	1	1	-1	-1	1	1	0.706997	0.804786	0.55754	0.656046
21	3	12.25	1	1	-1	-1	1	1	0.680272	0.829155	0.517857
21	3	13	1	1	-1	-1	1	1	0.691448	0.886655	0.456349	0.78582
21	3	13.25	1	1	-1	-1	1	1	0.602041	0.909141	0.410714
21	3	14	1	1	-1	-1	1	1	0.623421	0.961319	0.375	0.904832
22	0	0	1	1	-1	1	1	-1	0.0102041	0	0.978175
22	0	1	1	1	-1	1	1	-1	0.0422741	0.00593385	0.988095
22	0	2	1	1	-1	1	1	-1	0.0874636	0.0179979	0.990079
22	1	2.25	1	1	-1	1	1	-1	0.100583	0.0229357	0.984127
22	1	3	1	1	-1	1	1	-1	0.187075	0.0394746	0.994048
22	1	4	1	1	-1	1	1	-1	0.363946	0.0762358	0.994048
22	1	4.25	1	1	-1	1	1	-1	0.434888	0.0906801	0.990079
22	1	5	1	1	-1	1	1	-1	0.527211	0.132774	0.97619
22	1	5.25	1	1	-1	1	1	-1	0.594752	0.152654	0.972222
22	1	6	1	1	-1	1	1	-1	0.691934	0.207061	0.938492
22	2	6.25	1	1	-1	1	1	-1	0.695821	0.232605	0.904762
22	2	7	1	1	-1	1	1	-1	0.78863	0.297284	0.839286
22	2	7.25	1	1	-1	1	1	-1	0.769193	0.324559	0.797619
22	2	8	1	1	-1	1	1	-1	0.856657	0.399038	0.748016
22	2	8.25	1	1	-1	1	1	-1	0.797862	0.421991	0.744048
22	2	9	1	1	-1	1	1	-1	0.727891	0.489499	0.694444
22	2	10	1	1	-1	1	1	-1	0.746356	0.582561	0.626984
22	3	11	1	1	-1	1	1	-1	0.690962	0.67446	0.569444	0.472674
22	3	11.25	1	1	-1	1	1	-1	0.766764	0.699903	0.577381
22	3	12	1	1	-1	1	1	-1	0.695335	0.759938	0.521825	0.621017
22	3	12.25	1	1	-1	1	1	-1	0.68173	0.783833	0.498016
22	3	13	1	1	-1	1	1	-1	0.631681	0.840849	0.460317	0.769361
22	3	13.25	1	1	-1	1	1	-1	0.599125	0.863404	0.424603
22	3	14	1	1	-1	1	1	-1	0.623907	0.916337	0.378968	0.885841
23	0	0	1	1	1	0	0	0	0.00874636	0	0.980159
23	0	1	1	1	1	0	0	0	0.0417881	0.00560875	0.986111
23	0	2	1	1	1	0	0	0	0.0928086	0.0168414	0.988095
23	1	2.25	1	1	1	0	0	0	0.105928	0.0214222	0.988095
23	1	3	1	1	1	0	0	0	0.180758	0.0368643	0.990079
23	1	4	1	1	1	0	0	0	0.373178	0.0721686	0.992063
23	1	4.25	1	1	1	0	0	0	0.436832	0.086346	1
23	1	5	1	1	1	0	0	0	0.544704	0.129061	0.980159
23	1	5.25	1	1	1	0	0	0	0.62828	0.149815	0.978175
23	1	6	1	1	1	0	0	0	0.739067	0.208368	0.952381
23	2	6.25	1	1	1	0	0	0	0.782313	0.236534	0.934524
23	2	7	1	1	1	0	0	0	0.87415	0.308833	0.936508
23	2	7.25	1	1	1	0	0	0	0.852284	0.339574	0.918651
23	2	8	1	1	1	0	0	0	0.949466	0.423036	0.888889
23	2	8.25	1	1	1	0	0	0	0.920797	0.448505	0.857143
23	2	9	1	1	1	0	0	0	0.783285	0.521947	0.795635
23	2	10	1	1	1	0	0	0	0.763362	0.618866	0.668651
23	3	11	1	1	1	0	0	0	0.698737	0.708983	0.509921	0.553703
23	3	11.25	1	1	1	0	0	0	0.683188	0.732907	0.456349
23	3	12	1	1	1	0	0	0	0.606414	0.787501	0.333333	0.668917
23	3	12.25	1	1	1	0	0	0	0.584062	0.808478	0.28373
23	3	13	1	1	1	0	0	0	0.513605	0.856846	0.170635	0.765773
23	3	13.25	1	1	1	0	0	0	0.484451	0.875303	0.138889
23	3	14	1	1	1	0	0	0	0.463557	0.917147	0.077381	0.872547
24	0	0	1	-1	-1	0	0	0	0.00971817	0	0.978175
24	0	1	1	-1	-1	0	0	0	0.0364431	0.00580259	0.992063
24	0	2	1	-1	-1	0	0	0	0.0826045	0.0175003	0.986111
24	1	2.25	1	-1	-1	0	0	0	0.110787	0.0222791	0.994048
24	1	3	1	-1	-1	0	0	0	0.167638	0.0383539	0.998016
24	1	4	1	-1	-1	0	0	0	0.360058	0.074725	0.990079
24	1	4.25	1	-1	-1	0	0	0	0.432945	0.089213	0.996032
24	1	5	1	-1	-1	0	0	0	0.552478	0.132334	0.974206
24	1	5.25	1	-1	-1	0	0	0	0.631681	0.153072	0.964286
24	1	6	1	-1	-1	0	0	0	0.726433	0.211001	0.934524
24	2	6.25	1	-1	-1	0	0	0	0.755588	0.238668	0.944444
24	2	7	1	-1	-1	0	0	0	0.864917	0.309604	0.920635
24	2	7.25	1	-1	-1	0	0	0	0.875607	0.339806	0.930556
24	2	8	1	-1	-1	0	0	0	0.908163	0.422527	0.902778
24	2	8.25	1	-1	-1	0	0	0	0.977648	0.448047	0.888889
24	2	9	1	-1	-1	0	0	0	0.829932	0.522784	0.85119
24	2	10	1	-1	-1	0	0	0	0.766278	0.624582	0.77381
24	3	11	1	-1	-1	0	0	0	0.741011	0.723205	0.712302	0.577548
24	3	11.25	1	-1	-1	0	0	0	0.759961	0.750131	0.698413
24	3	12	1	-1	-1	0	0	0	0.721574	0.812925	0.634921	0.71724
24	3	12.25	1	-1	-1	0	0	0	0.678328	0.837615	0.630952
24	3	13	1	-1	-1	0	0	0	0.662293	0.895813	0.569444	0.859675
24	3	13.25	1	-1	-1	0	0	0	0.609815	0.918543	0.551587
24	3	14	1	-1	-1	0	0	0	0.643343	0.971229	0.527778	0.969825
25	0	0	1	-1	0	-1	-1	1	0	0	0.994048
25	0	1	1	-1	0	-1	-1	1	0.0398445	0.00450813	0.998016
25	0	2	1	-1	0	-1	-1	1	0.0782313	0.0143062	0.992063
25	1	2.25	1	-1	0	-1	-1	1	0.105442	0.0185719	0.990079
25	1	3	1	-1	0	-1	-1	1	0.1793	0.0331247	0.996032
25	1	4	1	-1	0	-1	-1	1	0.349368	0.0693967	1
25	1	4.25	1	-1	0	-1	-1	1	0.403304	0.0835213	1
25	1	5	1	-1	0	-1	-1	1	0.566569	0.129505	0.996032
25	1	5.25	1	-1	0	-1	-1	1	0.663751	0.150451	0.996032
25	1	6	1	-1	0	-1	-1	1	0.840622	0.213452	0.978175
25	2	6.25	1	-1	0	-1	-1	1	0.865403	0.242673	0.986111
25	2	7	1	-1	0	-1	-1	1		0.330473	0.972222
25	2	7.25	1	-1	0	-1	-1	1	0.936346	0.349094	0.964286
25	2	8	1	-1	0	-1	-1	1		0.429436	0.944444
25	2	8.25	1	-1	0	-1	-1	1	0.813897	0.462484	0.930556
25	2	9	1	-1	0	-1	-1	1	0.895044	0.543227	0.916667
25	2	10	1	-1	0	-1	-1	1	0.821186	0.644682	0.845238
25	3	11	1	-1	0	-1	-1	1	0.780855	0.738143	0.71627	0.556447
25	3	11.25	1	-1	0	-1	-1	1	0.731778	0.763466	0.674603
25	3	12	1	-1	0	-1	-1	1	0.736638	0.826121	0.59127	0.717029
25	3	12.25	1	-1	0	-1	-1	1	0.658892	0.847729	0.561508
25	3	13	1	-1	0	-1	-1	1	0.575316	0.905239	0.501984	0.875079
25	3	13.25	1	-1	0	-1	-1	1	0.587949	0.924968	0.448413
25	3	14	1	-1	0	-1	-1	1	0.562682	0.979226	0.420635	0.994936
26	0	0	0	1	-1	-1	0	0	0.0058309	0	0.986111
26	0	1	0	1	-1	-1	0	0	0.0393586	0.00499573	0.992063
26	0	2	0	1	-1	-1	0	0	0.0864917	0.0144097	0.990079
26	1	2.25	0	1	-1	-1	0	0	0.0942663	0.0182469	0.988095
26	1	3	0	1	-1	-1	0	0	0.160836	0.0304702	0.994048
26	1	4	0	1	-1	-1	0	0	0.27551	0.0585019	0.998016
26	1	4.25	0	1	-1	-1	0	0	0.323129	0.0690595	0.996032
26	1	5	0	1	-1	-1	0	0	0.430515	0.103277	0.998016
26	1	5.25	0	1	-1	-1	0	0	0.421769	0.118946	0.996032
26	1	6	0	1	-1	-1	0	0	0.654033	0.167728	0.984127
26	2	6.25	0	1	-1	-1	0	0	0.719145	0.191191	0.988095
26	2	7	0	1	-1	-1	0	0	0.761905	0.265522	0.968254
26	2	7.25	0	1	-1	-1	0	0	0.810496	0.282091	0.956349
26	2	8	0	1	-1	-1	0	0	0.923712	0.357086	0.936508
26	2	8.25	0	1	-1	-1	0	0	0.899903	0.389303	0.918651
26	2	9	0	1	-1	-1	0	0	0.8931	0.466289	0.892857
26	2	10	0	1	-1	-1	0	0	0.86103	0.576806	0.78373
26	3	11	0	1	-1	-1	0	0	0.808552	0.677212	0.724206	0.454104
26	3	11.25	0	1	-1	-1	0	0	0.817298	0.704647	0.706349
26	3	12	0	1	-1	-1	0	0	0.784742	0.77261	0.636905	0.614054
26	3	12.25	0	1	-1	-1	0	0	0.693878	0.796056	0.593254
26	3	13	0	1	-1	-1	0	0	0.611759	0.858328	0.47619	0.763663
26	3	13.25	0	1	-1	-1	0	0	0.667638	0.879631	0.47619
26	3	14	0	1	-1	-1	0	0	0.620505	0.938	0.430556	0.889006
27	0	0	1	0	-1	0	0	1	0.00923226	0	0.988095
27	0	1	1	0	-1	0	0	1	0.0359572	0.00522097	0.984127
27	0	2	1	0	-1	0	0	1	0.0792031	0.016909	0.992063
27	1	2.25	1	0	-1	0	0	1	0.0986395	0.0218197	0.992063
27	1	3	1	0	-1	0	0	1	0.180272	0.0378808	0.994048
27	1	4	1	0	-1	0	0	1	0.320214	0.0755432	0.996032
27	1	4.25	1	0	-1	0	0	1	0.379495	0.089783	0.996032
27	1	5	1	0	-1	0	0	1	0.536443	0.135147	0.994048
27	1	5.25	1	0	-1	0	0	1	0.636054	0.155522	0.984127
27	1	6	1	0	-1	0	0	1	0.817298	0.216528	0.964286
27	2	6.25	1	0	-1	0	0	1	0.893586	0.244804	0.968254
27	2	7	1	0	-1	0	0	1	0.877551	0.330363	0.946429
27	2	7.25	1	0	-1	0	0	1	0.994169	0.348658	0.934524
27	2	8	1	0	-1	0	0	1	0.875121	0.442903	0.888889
27	2	8.25	1	0	-1	0	0	1	0.885326	0.461457	0.896825
27	2	9	1	0	-1	0	0	1	0.82896	0.538912	0.855159
27	2	10	1	0	-1	0	0	1	0.841594	0.647267	0.777778
27	3	11	1	0	-1	0	0	1	0.780369	0.744527	0.704365	0.476472
27	3	11.25	1	0	-1	0	0	1	0.761905	0.771067	0.69246
27	3	12	1	0	-1	0	0	1	0.750729	0.837029	0.644841	0.625448
27	3	12.25	1	0	-1	0	0	1	0.715258	0.85988	0.619048
27	3	13	1	0	-1	0	0	1	0.635569	0.920935	0.563492	0.793627
27	3	13.25	1	0	-1	0	0	1	0.645773	0.941963	0.519841
27	3	14	1	0	-1	0	0	1	0.637998	1	0.52381	0.924668
28	0	0	0	0	0	0	0	0	0.00680272	0	0.994048
28	0	1	0	0	0	0	0	0	0.0354713	0.00515383	0.994048
28	0	2	0	0	0	0	0	0	0.0811467	0.0148734	0.994048
28	1	2.25	0	0	0	0	0	0	0.100097	0.0188342	0.988095
28	1	3	0	0	0	0	0	0	0.161322	0.0314245	0.998016
28	1	4	0	0	0	0	0	0	0.268707	0.0600745	0.998016
28	1	4.25	0	0	0	0	0	0	0.314383	0.0708001	0.996032
28	1	5	0	0	0	0	0	0	0.421283	0.105169	0.996032
28	1	5.25	0	0	0	0	0	0	0.442177	0.120743	0.990079
28	1	6	0	0	0	0	0	0	0.617104	0.168434	0.990079
28	2	6.25	0	0	0	0	0	0	0.747813	0.191026	0.986111
28	2	7	0	0	0	0	0	0	0.652575	0.261252	0.982143
28	2	7.25	0	0	0	0	0	0	0.81001	0.276637	0.96627
28	2	8	0	0	0	0	0	0	0.77551	0.34507	0.958333
28	2	8.25	0	0	0	0	0	0	0.786686	0.374001	0.946429
28	2	9	0	0	0	0	0	0	0.744898	0.442206	0.916667
28	2	10	0	0	0	0	0	0	0.785228	0.538211	0.861111
28	3	11	0	0	0	0	0	0	0.712828	0.623927	0.753968	0.434902
28	3	11.25	0	0	0	0	0	0	0.699708	0.647131	0.704365
28	3	12	0	0	0	0	0	0	0.650146	0.704287	0.605159	0.587255
28	3	12.25	0	0	0	0	0	0	0.585034	0.723891	0.559524
28	3	13	0	0	0	0	0	0	0.517007	0.77571	0.460317	0.756489
28	3	13.25	0	0	0	0	0	0	0.512148	0.793351	0.412698
28	3	14	0	0	0	0	0	0	0.482993	0.841472	0.353175	0.895548
29	0	0	1	0	1	-1	0	-1	0.0150632	0	0.992063
29	0	1	1	0	1	-1	0	-1	0.0354713	0.00583672	0.992063
29	0	2	1	0	1	-1	0	-1	0.0835763	0.0181803	0.984127
29	1	2.25	1	0	1	-1	0	-1	0.103013	0.0232368	0.980159
29	1	3	1	0	1	-1	0	-1	0.175899	0.0394123	0.992063
29	1	4	1	0	1	-1	0	-1	0.326045	0.0765465	0.994048
29	1	4.25	1	0	1	-1	0	-1	0.412536	0.0905025	0.996032
29	1	5	1	0	1	-1	0	-1	0.56414	0.135187	0.982143
29	1	5.25	1	0	1	-1	0	-1	0.644315	0.155384	0.982143
29	1	6	1	0	1	-1	0	-1	0.772109	0.216522	0.96627
29	2	6.25	1	0	1	-1	0	-1	0.783771	0.24511	0.954365
29	2	7	1	0	1	-1	0	-1	1	0.331864	0.867063
29	2	7.25	1	0	1	-1	0	-1	0.977162	0.350402	0.922619
29	2	8	1	0	1	-1	0	-1	0.869291	0.444561	0.865079
29	2	8.25	1	0	1	-1	0	-1	0.863946	0.462965	0.857143
29	2	9	1	0	1	-1	0	-1	0.776482	0.537238	0.791667
29	2	10	1	0	1	-1	0	-1	0.75413	0.635529	0.654762
29	3	11	1	0	1	-1	0	-1	0.632653	0.71735	0.438492	0.494197
29	3	11.25	1	0	1	-1	0	-1	0.610301	0.738522	0.365079
29	3	12	1	0	1	-1	0	-1	0.554908	0.789016	0.263889	0.631568
29	3	12.25	1	0	1	-1	0	-1	0.493683	0.805748	0.228175
29	3	13	1	0	1	-1	0	-1	0.415452	0.848604	0.109127	0.777801
29	3	13.25	1	0	1	-1	0	-1	0.423226	0.862711	0.113095
29	3	14	1	0	1	-1	0	-1	0.385326	0.900013	0.0575397	0.892593
30	0	0	0	-1	-1	1	1	1	0.0116618	0	0.992063
30	0	1	0	-1	-1	1	1	1	0.0349854	0.00522037	0.992063
30	0	2	0	-1	-1	1	1	1	0.0835763	0.0157803	0.990079
30	1	2.25	0	-1	-1	1	1	1	0.0976676	0.0200027	0.996032
30	1	3	0	-1	-1	1	1	1	0.155977	0.0330812	0.996032
30	1	4	0	-1	-1	1	1	1	0.258989	0.061403	0.998016
30	1	4.25	0	-1	-1	1	1	1	0.306608	0.0716871	0.992063
30	1	5	0	-1	-1	1	1	1	0.410593	0.10545	0.996032
30	1	5.25	0	-1	-1	1	1	1	0.396987	0.117058	0.986111
30	1	6	0	-1	-1	1	1	1	0.517007	0.158266	0.978175
30	2	6.25	0	-1	-1	1	1	1	0.559767	0.177198	0.984127
30	2	7	0	-1	-1	1	1	1	0.579203	0.226622	0.968254
30	2	7.25	0	-1	-1	1	1	1	0.603013	0.247061	0.958333
30	2	8	0	-1	-1	1	1	1	0.589407	0.300551	0.950397
30	2	8.25	0	-1	-1	1	1	1	0.595724	0.322844	0.928571
30	2	9	0	-1	-1	1	1	1	0.545675	0.375	0.910714
30	2	10	0	-1	-1	1	1	1	0.588921	0.447938	0.84127
30	3	11	0	-1	-1	1	1	1	0.539359	0.513076	0.714286	0.176831
30	3	11.25	0	-1	-1	1	1	1	0.536929	0.530757	0.704365
30	3	12	0	-1	-1	1	1	1	0.461127	0.577307	0.595238	0.211226
30	3	12.25	0	-1	-1	1	1	1	0.500972	0.589644	0.561508
30	3	13	0	-1	-1	1	1	1	0.41691	0.629587	0.331349	0.242456
30	3	13.25	0	-1	-1	1	1	1	0.417396	0.643246	0.281746
30	3	14	0	-1	-1	1	1	1	0.300777	0.680674	0.00396825	0.234016
31	0	0	-1	0	1	0	1	0	0.00145773	0	0.988095
31	0	1	-1	0	1	0	1	0	0.0335277	0.00360238	0.982143
31	0	2	-1	0	1	0	1	0	0.0767736	0.010287	0.988095
31	1	2.25	-1	0	1	0	1	0	0.0966958	0.0128511	0.988095
31	1	3	-1	0	1	0	1	0	0.136054	0.0205053	0.988095
31	1	4	-1	0	1	0	1	0	0.18173	0.0364023	0.986111
31	1	4.25	-1	0	1	0	1	0	0.205053	0.0420852	0.986111
31	1	5	-1	0	1	0	1	0	0.227405	0.0608459	0.990079
31	1	5.25	-1	0	1	0	1	0	0.232264	0.0673663	0.986111
31	1	6	-1	0	1	0	1	0	0.316812	0.0913059	0.978175
31	2	6.25	-1	0	1	0	1	0	0.292517	0.102699	0.984127
31	2	7	-1	0	1	0	1	0	0.342566	0.139026	0.97619
31	2	7.25	-1	0	1	0	1	0	0.367833	0.147302	0.958333
31	2	8	-1	0	1	0	1	0	0.4276	0.185573	0.972222
31	2	8.25	-1	0	1	0	1	0	0.432945	0.201577	0.968254
31	2	9	-1	0	1	0	1	0	0.499514	0.24394	0.958333
31	2	10	-1	0	1	0	1	0	0.555879	0.309568	0.912698
31	3	11	-1	0	1	0	1	0	0.540816	0.3731	0.823413	0.151509
31	3	11.25	-1	0	1	0	1	0	0.555394	0.39127	0.819444
31	3	12	-1	0	1	0	1	0	0.53207	0.437736	0.751984	0.239502
31	3	12.25	-1	0	1	0	1	0	0.539845	0.454279	0.736111
31	3	13	-1	0	1	0	1	0	0.444121	0.499456	0.593254	0.361469
31	3	13.25	-1	0	1	0	1	0	0.466958	0.51535	0.56746
31	3	14	-1	0	1	0	1	0	0.441205	0.559996	0.494048	0.451994
32	0	0	0	1	1	1	1	1	0.00680272	0	0.992063
32	0	1	0	1	1	1	1	1	0.0369291	0.00471208	0.996032
32	0	2	0	1	1	1	1	1	0.0845481	0.014746	0.990079
32	1	2.25	0	1	1	1	1	1	0.101069	0.0188569	0.994048
32	1	3	0	1	1	1	1	1	0.156948	0.0318978	0.996032
32	1	4	0	1	1	1	1	1	0.270165	0.0610315	0.996032
32	1	4.25	0	1	1	1	1	1	0.306608	0.0717649	0.998016
32	1	5	0	1	1	1	1	1	0.41448	0.105187	0.97619
32	1	5.25	0	1	1	1	1	1	0.432459	0.119947	0.984127
32	1	6	0	1	1	1	1	1	0.541788	0.163624	0.980159
32	2	6.25	0	1	1	1	1	1	0.647716	0.18371	0.972222
32	2	7	0	1	1	1	1	1	0.609329	0.244353	0.952381
32	2	7.25	0	1	1	1	1	1	0.612245	0.257457	0.940476
32	2	8	0	1	1	1	1	1	0.60447	0.314515	0.900794
32	2	8.25	0	1	1	1	1	1	0.651118	0.338302	0.890873
32	2	9	0	1	1	1	1	1	0.645287	0.394617	0.833333
32	2	10	0	1	1	1	1	1	0.66861	0.474825	0.732143
32	3	11	0	1	1	1	1	1	0.613703	0.548138	0.597222	0.311247
32	3	11.25	0	1	1	1	1	1	0.603499	0.568391	0.579365
32	3	12	0	1	1	1	1	1	0.566569	0.619192	0.486111	0.418654
32	3	12.25	0	1	1	1	1	1	0.519436	0.636956	0.430556
32	3	13	0	1	1	1	1	1	0.490282	0.684838	0.359127	0.561511
32	3	13.25	0	1	1	1	1	1	0.498056	0.701482	0.321429
32	3	14	0	1	1	1	1	1	0.478134	0.747811	0.251984	0.707322
33	0	0	0	-1	0	0	0	-1	0.00777454	0	0.97619
33	0	1	0	-1	0	0	0	-1	0.0335277	0.00485683	0.992063
33	0	2	0	-1	0	0	0	-1	0.074344	0.0152438	0.990079
33	1	2.25	0	-1	0	0	0	-1	0.105928	0.019513	0.994048
33	1	3	0	-1	0	0	0	-1	0.139456	0.0331418	0.996032
33	1	4	0	-1	0	0	0	-1	0.241011	0.0640201	0.996032
33	1	4.25	0	-1	0	0	0	-1	0.3207	0.0755	0.992063
33	1	5	0	-1	0	0	0	-1	0.451409	0.11164	0.97619
33	1	5.25	0	-1	0	0	0	-1	0.522352	0.127745	0.990079
33	1	6	0	-1	0	0	0	-1	0.645287	0.175808	0.980159
33	2	6.25	0	-1	0	0	0	-1	0.664723	0.198054	0.980159
33	2	7	0	-1	0	0	0	-1	0.684645	0.26542	0.974206
33	2	7.25	0	-1	0	0	0	-1	0.705539	0.279994	0.968254
33	2	8	0	-1	0	0	0	-1	0.687561	0.343281	0.962302
33	2	8.25	0	-1	0	0	0	-1	0.722546	0.369559	0.944444
33	2	9	0	-1	0	0	0	-1	0.670554	0.431341	0.928571
33	2	10	0	-1	0	0	0	-1	0.706997	0.518055	0.884921
33	3	11	0	-1	0	0	0	-1	0.655977	0.595772	0.769841	0.377295
33	3	11.25	0	-1	0	0	0	-1	0.594752	0.616953	0.728175
33	3	12	0	-1	0	0	0	-1	0.63897	0.669513	0.680556	0.492087
33	3	12.25	0	-1	0	0	0	-1	0.529155	0.687687	0.611111
33	3	13	0	-1	0	0	0	-1	0.477648	0.73614	0.509921	0.65288
33	3	13.25	0	-1	0	0	0	-1	0.491254	0.75279	0.519841
33	3	14	0	-1	0	0	0	-1	0.472789	0.798627	0.438492	0.780333
34	0	0	1	1	0	0	0	1	0.0111759	0	0.984127
34	0	1	1	1	0	0	0	1	0.0388727	0.00540776	0.992063
34	0	2	1	1	0	0	0	1	0.0733722	0.0172229	0.986111
34	1	2.25	1	1	0	0	0	1	0.111273	0.0221361	0.992063
34	1	3	1	1	0	0	0	1	0.15792	0.0380819	0.994048
34	1	4	1	1	0	0	0	1	0.311953	0.07531	0.996032
34	1	4.25	1	1	0	0	0	1	0.418367	0.0893929	0.994048
34	1	5	1	1	0	0	0	1	0.6069	0.134521	0.97619
34	1	5.25	1	1	0	0	0	1	0.633139	0.154904	0.978175
34	1	6	1	1	0	0	0	1	0.817784	0.216324	0.954365
34	2	6.25	1	1	0	0	0	1	0.829932	0.244923	0.954365
34	2	7	1	1	0	0	0	1		0.31966	0.875
34	2	7.25	1	1	0	0	0	1	0.942177	0.350473	0.896825
34	2	8	1	1	0	0	0	1	0.849368	0.443854	0.861111
34	2	8.25	1	1	0	0	0	1	0.866861	0.462723	0.865079
34	2	9	1	1	0	0	0	1	0.87172	0.537834	0.714286
34	2	10	1	1	0	0	0	1	0.804665	0.639465	0.553571
34	3	11	1	1	0	0	0	1	0.688533	0.726526	0.444444	0.489344
34	3	11.25	1	1	0	0	0	1	0.658892	0.749555	0.404762
34	3	12	1	1	0	0	0	1	0.606414	0.805423	0.337302	0.640641
34	3	12.25	1	1	0	0	0	1	0.571914	0.824286	0.293651
34	3	13	1	1	0	0	0	1	0.501458	0.873456	0.202381	0.795315
34	3	13.25	1	1	0	0	0	1	0.496113	0.889956	0.156746
34	3	14	1	1	0	0	0	1	0.441691	0.934374	0.0972222	0.91264
35	0	0	-1	0	0	1	0	0	0.00874636	0	0.996032
35	0	1	-1	0	0	1	0	0	0.0349854	0.00471545	0.988095
35	0	2	-1	0	0	1	0	0	0.0724004	0.0138065	0.984127
35	1	2.25	-1	0	0	1	0	0	0.0976676	0.0173308	0.988095
35	1	3	-1	0	0	1	0	0	0.129252	0.0277515	0.986111
35	1	4	-1	0	0	1	0	0	0.166667	0.0483924	0.982143
35	1	4.25	-1	0	0	1	0	0	0.209427	0.0554771	0.980159
35	1	5	-1	0	0	1	0	0	0.250729	0.0761499	0.970238
35	1	5.25	-1	0	0	1	0	0	0.241983	0.0848131	0.978175
35	1	6	-1	0	0	1	0	0	0.298348	0.109357	0.960317
35	2	6.25	-1	0	0	1	0	0	0.277454	0.120267	0.956349
35	2	7	-1	0	0	1	0	0	0.303693	0.152608	0.93254
35	2	7.25	-1	0	0	1	0	0	0.292517	0.159512	0.930556
35	2	8	-1	0	0	1	0	0	0.315355	0.189639	0.922619
35	2	8.25	-1	0	0	1	0	0	0.346453	0.20145	0.920635
35	2	9	-1	0	0	1	0	0	0.349368	0.231964	0.904762
35	2	10	-1	0	0	1	0	0	0.368319	0.276597	0.884921
35	3	11	-1	0	0	1	0	0	0.373664	0.319371	0.819444	0.0460013
35	3	11.25	-1	0	0	1	0	0	0.335763	0.331567	0.789683
35	3	12	-1	0	0	1	0	0	0.365403	0.362956	0.742063	0.0974889
35	3	12.25	-1	0	0	1	0	0	0.349368	0.374229	0.708333
35	3	13	-1	0	0	1	0	0	0.316327	0.405426	0.65873	0.167335
35	3	13.25	-1	0	0	1	0	0	0.31827	0.416566	0.630952
35	3	14	-1	0	0	1	0	0	0.305151	0.448411	0.593254	0.224942
36	0	0	1	-1	-1	1	-1	-1	0.00923226	0	0.990079
36	0	1	1	-1	-1	1	-1	-1	0.0335277	0.00520216	0.994048
36	0	2	1	-1	-1	1	-1	-1	0.0704568	0.0167631	0.996032
36	1	2.25	1	-1	-1	1	-1	-1	0.0971817	0.0215995	0.990079
36	1	3	1	-1	-1	1	-1	-1	0.189018	0.0387928	0.996032
36	1	4	1	-1	-1	1	-1	-1	0.296404	0.0726711	0.996032
36	1	4.25	1	-1	-1	1	-1	-1	0.356171	0.086268	0.994048
36	1	5	1	-1	-1	1	-1	-1	0.582604	0.129116	0.982143
36	1	5.25	1	-1	-1	1	-1	-1	0.570457	0.148194	0.984127
36	1	6	1	-1	-1	1	-1	-1	0.748785	0.204843	0.972222
36	2	6.25	1	-1	-1	1	-1	-1	0.73518	0.230929	0.964286
36	2	7	1	-1	-1	1	-1	-1	0.967444	0.298888	0.956349
36	2	7.25	1	-1	-1	1	-1	-1	0.779397	0.326922	0.964286
36	2	8	1	-1	-1	1	-1	-1	0.809038	0.400162	0.940476
36	2	8.25	1	-1	-1	1	-1	-1	0.843052	0.430402	0.934524
36	2	9	1	-1	-1	1	-1	-1	0.74344	0.501925	0.904762
36	2	10	1	-1	-1	1	-1	-1	0.798834	0.602973	0.853175
36	3	11	1	-1	-1	1	-1	-1	0.755102	0.694605	0.785714	0.518675
36	3	11.25	1	-1	-1	1	-1	-1	0.7138	0.719811	0.757937
36	3	12	1	-1	-1	1	-1	-1	0.74344	0.782856	0.714286	0.670184
36	3	12.25	1	-1	-1	1	-1	-1	0.663265	0.804844	0.69246
36	3	13	1	-1	-1	1	-1	-1	0.603984	0.863966	0.640873	0.855666
36	3	13.25	1	-1	-1	1	-1	-1	0.601555	0.884467	0.609127
36	3	14	1	-1	-1	1	-1	-1	0.656948	0.941413	0.595238	0.967504
37	0	0	-1	-1	0	-1	1	0	0.00826045	0	0.994048
37	0	1	-1	-1	0	-1	1	0	0.0291545	0.0046754
37	0	2	-1	-1	0	-1	1	0	0.0753158	0.0137857	0.990079
37	1	2.25	-1	-1	0	-1	1	0	0.0962099	0.0173402	0.990079
37	1	3	-1	-1	0	-1	1	0	0.12585	0.0279368	0.988095
37	1	4	-1	-1	0	-1	1	0	0.168124	0.0492206	0.990079
37	1	4.25	-1	-1	0	-1	1	0	0.220117	0.0565869	0.994048
37	1	5	-1	-1	0	-1	1	0	0.241011	0.0782262	0.980159
37	1	5.25	-1	-1	0	-1	1	0	0.246356	0.0873434	0.996032
37	1	6	-1	-1	0	-1	1	0	0.326531	0.113265	0.984127
37	2	6.25	-1	-1	0	-1	1	0	0.305151	0.124817	0.988095
37	2	7	-1	-1	0	-1	1	0	0.341108	0.159017	0.984127
37	2	7.25	-1	-1	0	-1	1	0	0.346453	0.166381	0.980159
37	2	8	-1	-1	0	-1	1	0	0.343052	0.1982	0.972222
37	2	8.25	-1	-1	0	-1	1	0	0.362002	0.210581	0.970238
37	2	9	-1	-1	0	-1	1	0	0.353256	0.242591	0.954365
37	2	10	-1	-1	0	-1	1	0	0.351798	0.289036	0.930556
37	3	11	-1	-1	0	-1	1	0	0.358115	0.333085	0.882937	0.106774
37	3	11.25	-1	-1	0	-1	1	0	0.351312	0.345558	0.85119
37	3	12	-1	-1	0	-1	1	0	0.354713	0.377477	0.825397	0.160582
37	3	12.25	-1	-1	0	-1	1	0	0.357143	0.388874	0.801587
37	3	13	-1	-1	0	-1	1	0	0.324101	0.420231	0.751984	0.253007
37	3	13.25	-1	-1	0	-1	1	0	0.316812	0.431363	0.710317
37	3	14	-1	-1	0	-1	1	0	0.324101	0.462998	0.678571	0.309348
38	0	0	1	-1	-1	-1	1	-1	0.00874636	0	0.97619
38	0	1	1	-1	-1	-1	1	-1	0.0344995	0.00520391	0.994048
38	0	2	1	-1	-1	-1	1	-1	0.0787172	0.0170101	0.992063
38	1	2.25	1	-1	-1	-1	1	-1	0.103499	0.0219968	0.992063
38	1	3	1	-1	-1	-1	1	-1	0.157434	0.0383473	0.998016
38	1	4	1	-1	-1	-1	1	-1	0.302235	0.0765408	0.998016
38	1	4.25	1	-1	-1	-1	1	-1	0.428571	0.0909079	0.998016
38	1	5	1	-1	-1	-1	1	-1	0.577259	0.136112	0.96627
38	1	5.25	1	-1	-1	-1	1	-1	0.637026	0.156183	0.986111
38	1	6	1	-1	-1	-1	1	-1	0.822157	0.215303	0.960317
38	2	6.25	1	-1	-1	-1	1	-1	0.777454	0.242305	0.968254
38	2	7	1	-1	-1	-1	1	-1		0.311877	0.904762
38	2	7.25	1	-1	-1	-1	1	-1	0.832847	0.340271	0.924603
38	2	8	1	-1	-1	-1	1	-1	0.868319	0.425928	0.906746
38	2	8.25	1	-1	-1	-1	1	-1	0.76482	0.443508	0.89881
38	2	9	1	-1	-1	-1	1	-1	0.765792	0.513767	0.843254
38	2	10	1	-1	-1	-1	1	-1	0.765792	0.611583	0.785714
38	3	11	1	-1	-1	-1	1	-1	0.703596	0.698961	0.712302	0.5613
38	3	11.25	1	-1	-1	-1	1	-1	0.707969	0.722783	0.674603
38	3	12	1	-1	-1	-1	1	-1	0.67104	0.781997	0.623016	0.703313
38	3	12.25	1	-1	-1	-1	1	-1	0.622449	0.802514	0.583333
38	3	13	1	-1	-1	-1	1	-1	0.552964	0.857358	0.521825	0.859464
38	3	13.25	1	-1	-1	-1	1	-1	0.568027	0.87626	0.498016
38	3	14	1	-1	-1	-1	1	-1	0.577745	0.928458	0.492063	0.967926
39	0	0	-1	1	-1	0	-1	0	0.00971817	0	0.992063
39	0	1	-1	1	-1	0	-1	0	0.0354713	0.00447636	0.998016
39	0	2	-1	1	-1	0	-1	0	0.0748299	0.0122295	0.992063
39	1	2.25	-1	1	-1	0	-1	0	0.0966958	0.0151021	0.990079
39	1	3	-1	1	-1	0	-1	0	0.12585	0.0234087	0.992063
39	1	4	-1	1	-1	0	-1	0	0.173955	0.0399102	0.990079
39	1	4.25	-1	1	-1	0	-1	0	0.210398	0.0456797	0.988095
39	1	5	-1	1	-1	0	-1	0	0.253158	0.0633608	0.978175
39	1	5.25	-1	1	-1	0	-1	0	0.250729	0.0711455	0.990079
39	1	6	-1	1	-1	0	-1	0	0.309524	0.0949227	0.980159
39	2	6.25	-1	1	-1	0	-1	0	0.296404	0.106271	0.988095
39	2	7	-1	1	-1	0	-1	0	0.329932	0.142856	0.970238
39	2	7.25	-1	1	-1	0	-1	0	0.374636	0.151381	0.974206
39	2	8	-1	1	-1	0	-1	0	0.455782	0.191344	0.974206
39	2	8.25	-1	1	-1	0	-1	0	0.493197	0.20801	0.968254
39	2	9	-1	1	-1	0	-1	0	0.550534	0.25519	0.910714
39	2	10	-1	1	-1	0	-1	0	0.644801	0.328333	0.878968
39	3	11	-1	1	-1	0	-1	0	0.621477	0.401802	0.839286	0.185482
39	3	11.25	-1	1	-1	0	-1	0	0.653547	0.423018	0.843254
39	3	12	-1	1	-1	0	-1	0	0.576288	0.480233	0.799603	0.293733
39	3	12.25	-1	1	-1	0	-1	0	0.612245	0.496601	0.775794
39	3	13	-1	1	-1	0	-1	0	0.53207	0.548844	0.690476	0.435957
39	3	13.25	-1	1	-1	0	-1	0	0.530612	0.567053	0.660714
39	3	14	-1	1	-1	0	-1	0	0.541302	0.617533	0.64881	0.557291
40	0	0	0	-1	0	1	-1	0	0.00680272	0	0.994048
40	0	1	0	-1	0	1	-1	0	0.0379009	0.00467852	0.992063
40	0	2	0	-1	0	1	-1	0	0.074344	0.014538	0.988095
40	1	2.25	0	-1	0	1	-1	0	0.0996113	0.018558	0.994048
40	1	3	0	-1	0	1	-1	0	0.142371	0.031249	0.994048
40	1	4	0	-1	0	1	-1	0	0.240525	0.0594095	0.994048
40	1	4.25	0	-1	0	1	-1	0	0.296404	0.0697489	0.996032
40	1	5	0	-1	0	1	-1	0	0.397473	0.101841	0.984127
40	1	5.25	0	-1	0	1	-1	0	0.424684	0.115974	0.986111
40	1	6	0	-1	0	1	-1	0	0.566569	0.157654	0.974206
40	2	6.25	0	-1	0	1	-1	0	0.527697	0.176758	0.968254
40	2	7	0	-1	0	1	-1	0	0.582119	0.238822	0.954365
40	2	7.25	0	-1	0	1	-1	0	0.621477	0.246275	0.960317
40	2	8	0	-1	0	1	-1	0	0.589407	0.299721	0.946429
40	2	8.25	0	-1	0	1	-1	0	0.563654	0.321581	0.93254
40	2	9	0	-1	0	1	-1	0	0.586978	0.373742	0.918651
40	2	10	0	-1	0	1	-1	0	0.591837	0.446982	0.878968
40	3	11	0	-1	0	1	-1	0	0.545675	0.512905	0.765873	0.287824
40	3	11.25	0	-1	0	1	-1	0	0.506317	0.530936	0.734127
40	3	12	0	-1	0	1	-1	0	0.48105	0.575811	0.674603	0.391644
40	3	12.25	0	-1	0	1	-1	0	0.491254	0.591376	0.666667
40	3	13	0	-1	0	1	-1	0	0.431973	0.633004	0.579365	0.514666
40	3	13.25	0	-1	0	1	-1	0	0.442663	0.647355	0.547619
40	3	14	0	-1	0	1	-1	0	0.377551	0.68699	0.46627	0.611943
41	0	0	0	0	0	0	-1	0	0.00777454	0	0.97619
41	0	1	0	0	0	0	-1	0	0.0359572	0.00467624	0.988095
41	0	2	0	0	0	0	-1	0	0.0728863	0.0141433	0.994048
41	1	2.25	0	0	0	0	-1	0	0.100097	0.0179373	0.986111
41	1	3	0	0	0	0	-1	0	0.141399	0.0297784	0.990079
41	1	4	0	0	0	0	-1	0	0.23518	0.0559881	0.988095
41	1	4.25	0	0	0	0	-1	0	0.30758	0.065661	0.986111
41	1	5	0	0	0	0	-1	0	0.410107	0.096296	0.972222
41	1	5.25	0	0	0	0	-1	0	0.421769	0.110062	0.978175
41	1	6	0	0	0	0	-1	0	0.567541	0.151997	0.968254
41	2	6.25	0	0	0	0	-1	0	0.540816	0.171802	0.964286
41	2	7	0	0	0	0	-1	0	0.598154	0.23323	0.952381
41	2	7.25	0	0	0	0	-1	0	0.664723	0.24696	0.948413
41	2	8	0	0	0	0	-1	0	0.723032	0.307388	0.934524
41	2	8.25	0	0	0	0	-1	0	0.644801	0.332618	0.896825
41	2	9	0	0	0	0	-1	0	0.740525	0.393546	0.892857
41	2	10	0	0	0	0	-1	0	0.697765	0.479938	0.833333
41	3	11	0	0	0	0	-1	0	0.634111	0.557513	0.674603	0.375396
41	3	11.25	0	0	0	0	-1	0	0.620505	0.578589	0.621032
41	3	12	0	0	0	0	-1	0	0.603013	0.630605	0.549603	0.520152
41	3	12.25	0	0	0	0	-1	0	0.52964	0.648477	0.488095
41	3	13	0	0	0	0	-1	0	0.444121	0.695776	0.375	0.681367
41	3	13.25	0	0	0	0	-1	0	0.485423	0.711897	0.361111
41	3	14	0	0	0	0	-1	0	0.436832	0.755905	0.289683	0.83372
42	0	0	0	0	0	0	0	0	0.00826045	0	0.980159
42	0	1	0	0	0	0	0	0	0.0325559	0.0047636	0.996032
42	0	2	0	0	0	0	0	0	0.0724004	0.0144793	0.990079
42	1	2.25	0	0	0	0	0	0	0.0952381	0.0183888	0.994048
42	1	3	0	0	0	0	0	0	0.141399	0.0306527	0.992063
42	1	4	0	0	0	0	0	0	0.244898	0.0580462	0.998016
42	1	4.25	0	0	0	0	0	0	0.320214	0.0682093	0.998016
42	1	5	0	0	0	0	0	0	0.440719	0.100566	0.988095
42	1	5.25	0	0	0	0	0	0	0.443635	0.115166	0.992063
42	1	6	0	0	0	0	0	0	0.588435	0.159787	0.978175
42	2	6.25	0	0	0	0	0	0	0.592809	0.180904	0.984127
42	2	7	0	0	0	0	0	0	0.651118	0.246383	0.924603
42	2	7.25	0	0	0	0	0	0	0.717687	0.261001	0.960317
42	2	8	0	0	0	0	0	0	0.750243	0.325076	0.954365
42	2	8.25	0	0	0	0	0	0	0.690962	0.351703	0.934524
42	2	9	0	0	0	0	0	0	0.763848	0.41558	0.89881
42	2	10	0	0	0	0	0	0	0.749271	0.504987	0.85119
42	3	11	0	0	0	0	0	0	0.630709	0.583971	0.609127	0.406415
42	3	11.25	0	0	0	0	0	0	0.605928	0.605196	0.573413
42	3	12	0	0	0	0	0	0	0.558795	0.657148	0.521825	0.555391
42	3	12.25	0	0	0	0	0	0	0.501944	0.674843	0.452381
42	3	13	0	0	0	0	0	0	0.507289	0.721288	0.380952	0.735598
42	3	13.25	0	0	0	0	0	0	0.474247	0.736982	0.319444
42	3	14	0	0	0	0	0	0	0.397959	0.779477	0.232143	0.883731
43	0	0	0	0	1	-1	-1	0	0.00728863	0	0.986111
43	0	1	0	0	1	-1	-1	0	0.0359572	0.00468331	0.994048
43	0	2	0	0	1	-1	-1	0	0.0787172	0.0144105	0.996032
43	1	2.25	0	0	1	-1	-1	0	0.105442	0.0183602	0.996032
43	1	3	0	0	1	-1	-1	0	0.147716	0.0308781	0.998016
43	1	4	0	0	1	-1	-1	0	0.268707	0.0592784	0.998016
43	1	4.25	0	0	1	-1	-1	0	0.337221	0.0699009	0.996032
43	1	5	0	0	1	-1	-1	0	0.468902	0.105431	0.998016
43	1	5.25	0	0	1	-1	-1	0	0.460155	0.119061	0.992063
43	1	6	0	0	1	-1	-1	0	0.638484	0.166313	0.978175
43	2	6.25	0	0	1	-1	-1	0	0.620505	0.18869	0.968254
43	2	7	0	0	1	-1	-1	0	0.682216	0.257876	0.936508
43	2	7.25	0	0	1	-1	-1	0	0.749757	0.273263	0.960317
43	2	8	0	0	1	-1	-1	0	0.802721	0.340302	0.948413
43	2	8.25	0	0	1	-1	-1	0	0.71137	0.367979	0.93254
43	2	9	0	0	1	-1	-1	0	0.773081	0.433891	0.912698
43	2	10	0	0	1	-1	-1	0	0.722546	0.525008	0.859127
43	3	11	0	0	1	-1	-1	0	0.68173	0.604423	0.668651	0.515299
43	3	11.25	0	0	1	-1	-1	0	0.600583	0.62559	0.607143
43	3	12	0	0	1	-1	-1	0	0.619048	0.677107	0.543651	0.686221
43	3	12.25	0	0	1	-1	-1	0	0.514577	0.694552	0.47619
43	3	13	0	0	1	-1	-1	0	0.398445	0.740104	0.376984	0.846381
43	3	13.25	0	0	1	-1	-1	0	0.445578	0.755413	0.305556
43	3	14	0	0	1	-1	-1	0	0.396501	0.796661	0.208333	0.966027
44	0	0	0	-1	1	-1	1	-1	0.00923226	0	0.994048
44	0	1	0	-1	1	-1	1	-1	0.0364431	0.00494654	0.994048
44	0	2	0	-1	1	-1	1	-1	0.0758017	0.0151735	0.990079
44	1	2.25	0	-1	1	-1	1	-1	0.101555	0.0193128	0.994048
44	1	3	0	-1	1	-1	1	-1	0.140428	0.032349	0.992063
44	1	4	0	-1	1	-1	1	-1	0.245384	0.0614756	0.994048
44	1	4.25	0	-1	1	-1	1	-1	0.29932	0.0722569	0.984127
44	1	5	0	-1	1	-1	1	-1	0.450923	0.106278	0.980159
44	1	5.25	0	-1	1	-1	1	-1	0.45724	0.121493	0.988095
44	1	6	0	-1	1	-1	1	-1	0.595238	0.167278	0.970238
44	2	6.25	0	-1	1	-1	1	-1	0.621963	0.188634	0.986111
44	2	7	0	-1	1	-1	1	-1	0.667153	0.253692	0.950397
44	2	7.25	0	-1	1	-1	1	-1	0.736638	0.267981	0.960317
44	2	8	0	-1	1	-1	1	-1	0.720603	0.329698	0.960317
44	2	8.25	0	-1	1	-1	1	-1	0.610301	0.355005	0.940476
44	2	9	0	-1	1	-1	1	-1	0.667153	0.415133	0.922619
44	2	10	0	-1	1	-1	1	-1	0.676385	0.498319	0.902778
44	3	11	0	-1	1	-1	1	-1	0.614189	0.571299	0.714286	0.425828
44	3	11.25	0	-1	1	-1	1	-1	0.582119	0.590871	0.676587
44	3	12	0	-1	1	-1	1	-1	0.504373	0.638793	0.545635	0.555813
44	3	12.25	0	-1	1	-1	1	-1	0.501458	0.655117	0.52381
44	3	13	0	-1	1	-1	1	-1	0.407677	0.698028	0.39881	0.707322
44	3	13.25	0	-1	1	-1	1	-1	0.418853	0.712548	0.367063
44	3	14	0	-1	1	-1	1	-1	0.401361	0.751934	0.269841	0.815362
45	0	0	1	-1	1	1	-1	-1	0.00728863	0	0.988095
45	0	1	1	-1	1	1	-1	-1	0.0359572	0.00485896	0.992063
45	0	2	1	-1	1	1	-1	-1	0.0753158	0.0155251	0.988095
45	1	2.25	1	-1	1	1	-1	-1	0.1069	0.0199721	0.996032
45	1	3	1	-1	1	1	-1	-1	0.163751	0.0344626	0.996032
45	1	4	1	-1	1	1	-1	-1	0.312925	0.068569	0.994048
45	1	4.25	1	-1	1	1	-1	-1	0.399903	0.081538	0.988095
45	1	5	1	-1	1	1	-1	-1	0.578717	0.123374	0.970238
45	1	5.25	1	-1	1	1	-1	-1	0.643343	0.142376	0.978175
45	1	6	1	-1	1	1	-1	-1	0.719145	0.200026	0.954365
45	2	6.25	1	-1	1	1	-1	-1	0.736152	0.227022	0.96627
45	2	7	1	-1	1	1	-1	-1	0.84208	0.315085	0.93254
45	2	7.25	1	-1	1	1	-1	-1	0.865889	0.326303	0.940476
45	2	8	1	-1	1	1	-1	-1	0.870748	0.402339	0.936508
45	2	8.25	1	-1	1	1	-1	-1	0.781827	0.433095	0.918651
45	2	9	1	-1	1	1	-1	-1	0.889213	0.507022	0.847222
45	2	10	1	-1	1	1	-1	-1	0.772595	0.602488	0.835317
45	3	11	1	-1	1	1	-1	-1	0.669582	0.685642	0.60119	0.501372
45	3	11.25	1	-1	1	1	-1	-1	0.651603	0.707602	0.571429
45	3	12	1	-1	1	1	-1	-1	0.597668	0.760816	0.515873	0.655624
45	3	12.25	1	-1	1	1	-1	-1	0.520894	0.778749	0.452381
45	3	13	1	-1	1	1	-1	-1	0.427114	0.825446	0.305556	0.816628
45	3	13.25	1	-1	1	1	-1	-1	0.473275	0.84109	0.297619
45	3	14	1	-1	1	1	-1	-1	0.396016	0.883147	0.178571	0.942182
46	0	0	-1	0	-1	-1	0	1	0.00826045	0	0.986111
46	0	1	-1	0	-1	-1	0	1	0.0349854	0.00439866	0.988095
46	0	2	-1	0	-1	-1	0	1	0.0762877	0.0122905	0.996032
46	1	2.25	-1	0	-1	-1	0	1	0.0991254	0.0152632	0.994048
46	1	3	-1	0	-1	-1	0	1	0.132653	0.0239612	0.994048
46	1	4	-1	0	-1	-1	0	1	0.164723	0.0414209	0.992063
46	1	4.25	-1	0	-1	-1	0	1	0.205053	0.0475385	0.978175
46	1	5	-1	0	-1	-1	0	1	0.258503	0.0661526	0.984127
46	1	5.25	-1	0	-1	-1	0	1	0.222546	0.0742787	0.990079
46	1	6	-1	0	-1	-1	0	1	0.303207	0.0986503	0.982143
46	2	6.25	-1	0	-1	-1	0	1	0.28863	0.110073	0.988095
46	2	7	-1	0	-1	-1	0	1	0.32896	0.145909	0.984127
46	2	7.25	-1	0	-1	-1	0	1	0.352284	0.154047	0.968254
46	2	8	-1	0	-1	-1	0	1	0.431973	0.191048	0.97619
46	2	8.25	-1	0	-1	-1	0	1	0.431001	0.205633	0.97619
46	2	9	-1	0	-1	-1	0	1	0.501944	0.246016	0.970238
46	2	10	-1	0	-1	-1	0	1	0.509232	0.309228	0.912698
46	3	11	-1	0	-1	-1	0	1	0.51312	0.369725	0.793651	0.167757
46	3	11.25	-1	0	-1	-1	0	1	0.515063	0.387068	0.777778
46	3	12	-1	0	-1	-1	0	1	0.533042	0.431553	0.740079	0.25997
46	3	12.25	-1	0	-1	-1	0	1	0.464043	0.447436	0.714286
46	3	13	-1	0	-1	-1	0	1	0.4276	0.490973	0.640873	0.375818
46	3	13.25	-1	0	-1	-1	0	1	0.448008	0.506348	0.621032
46	3	14	-1	0	-1	-1	0	1	0.464529	0.549685	0.559524	0.479004
47	0	0	-1	-1	1	0	0	1	0.005345	0	0.988095
47	0	1	-1	-1	1	0	0	1	0.0364431	0.0043018	0.996032
47	0	2	-1	-1	1	0	0	1	0.0753158	0.012772	0.992063
47	1	2.25	-1	-1	1	0	0	1	0.0864917	0.0160981	0.994048
47	1	3	-1	-1	1	0	0	1	0.126822	0.0261021	0.992063
47	1	4	-1	-1	1	0	0	1	0.166667	0.0465064	0.988095
47	1	4.25	-1	-1	1	0	0	1	0.21137	0.0536345	0.978175
47	1	5	-1	-1	1	0	0	1	0.254616	0.0747296	0.984127
47	1	5.25	-1	-1	1	0	0	1	0.229835	0.0836695	0.992063
47	1	6	-1	-1	1	0	0	1	0.306122	0.109177	0.97619
47	2	6.25	-1	-1	1	0	0	1	0.281341	0.120569	0.988095
47	2	7	-1	-1	1	0	0	1	0.324101	0.154258	0.984127
47	2	7.25	-1	-1	1	0	0	1	0.355199	0.161497	0.974206
47	2	8	-1	-1	1	0	0	1	0.355199	0.192633	0.978175
47	2	8.25	-1	-1	1	0	0	1	0.355685	0.204293	0.970238
47	2	9	-1	-1	1	0	0	1	0.343052	0.235177	0.962302
47	2	10	-1	-1	1	0	0	1	0.341108	0.279404	0.930556
47	3	11	-1	-1	1	0	0	1	0.323129	0.320683	0.744048	0.115003
47	3	11.25	-1	-1	1	0	0	1	0.296404	0.332238	0.72619
47	3	12	-1	-1	1	0	0	1	0.316327	0.361539	0.690476	0.170078
47	3	12.25	-1	-1	1	0	0	1	0.3207	0.371902	0.674603
47	3	13	-1	-1	1	0	0	1	0.29689	0.40015	0.597222	0.248787
47	3	13.25	-1	-1	1	0	0	1	0.281341	0.410082	0.597222
47	3	14	-1	-1	1	0	0	1	0.284742	0.438044	0.549603	0.311458
48	0	0	-1	0	-1	0	1	-1	0.00923226	0	0.980159
48	0	1	-1	0	-1	0	1	-1	0.0364431	0.00504957	0.990079
48	0	2	-1	0	-1	0	1	-1	0.0826045	0.0132792	0.990079
48	1	2.25	-1	0	-1	0	1	-1	0.104956	0.0163919	0.992063
48	1	3	-1	0	-1	0	1	-1	0.130224	0.0255293	0.992063
48	1	4	-1	0	-1	0	1	-1	0.178328	0.0439379	0.990079
48	1	4.25	-1	0	-1	0	1	-1	0.219631	0.0503974	0.980159
48	1	5	-1	0	-1	0	1	-1	0.262391	0.0700461	0.978175
48	1	5.25	-1	0	-1	0	1	-1	0.233236	0.0786184	0.990079
48	1	6	-1	0	-1	0	1	-1	0.296404	0.104273	0.97619
48	2	6.25	-1	0	-1	0	1	-1	0.31001	0.11627	0.982143
48	2	7	-1	0	-1	0	1	-1	0.335277	0.148776	0.980159
48	2	7.25	-1	0	-1	0	1	-1	0.379981	0.162747	0.970238
48	2	8	-1	0	-1	0	1	-1	0.443149	0.201196	0.96627
48	2	8.25	-1	0	-1	0	1	-1	0.45724	0.216299	0.97619
48	2	9	-1	0	-1	0	1	-1	0.550049	0.260142	0.956349
48	2	10	-1	0	-1	0	1	-1	0.547133	0.322753	0.906746
48	3	11	-1	0	-1	0	1	-1	0.511176	0.38474	0.823413	0.157628
48	3	11.25	-1	0	-1	0	1	-1	0.512148	0.402492	0.811508
48	3	12	-1	0	-1	0	1	-1	0.472789	0.449958	0.777778	0.240557
48	3	12.25	-1	0	-1	0	1	-1	0.50243	0.464331	0.771825
48	3	13	-1	0	-1	0	1	-1	0.444606	0.508968	0.690476	0.352395
48	3	13.25	-1	0	-1	0	1	-1	0.462099	0.524751	0.670635
48	3	14	-1	0	-1	0	1	-1	0.505831	0.569307	0.621032	0.447985
